# Supplementary material for: Comparing ecosystem gaseous elemental mercury fluxes over a deciduous and coniferous forest
Source: Nat Commun. 2023 May 11;14:2722. doi: 10.1038/s41467-023-38225-x (PMC10175444; doi:10.1038/s41467-023-38225-x)
Supplement: Supplementary file 4 — Supplementary Dataset 1 [file 41467_2023_38225_MOESM4_ESM.xlsx]

## Sheet: Sheet1
Date time	Ecosystem Flux no out(ng m-2 hr-1)	Ecosystem Flux interpolated (ug m-2)	Cumulative Ecosystem fluxes (ug m-2)	Floor Flux no out(ng m-2 hr-1)	Floor Flux interpolated (ug m-2)	Floor Cumulative fluxes (ug m-2)	Canopy flux (ug m-2)	Canopy Cumulative fluxes (ug m-2)
2020-11-03 21:30:00		-0.0011575	-0.001046		-0.0002788	-0.0002788	-0.0008787	-0.0007672
2020-11-03 22:00:00		-0.0006309	-0.0016769		-0.0002788	-0.0005576	-0.0003521	-0.0011193
2020-11-03 22:29:59	1.9901	0.0009951	-0.0006818	-0.2381	-0.00011905	-0.00067665	0.00111415	-5.15e-06
2020-11-03 22:59:59		-0.000374	-0.0010558	0.3489	0.00017445	-0.0005022	-0.00054845	-0.0005536
2020-11-03 23:29:59	-0.8518	-0.0004259	-0.0014817		-0.0002788	-0.000781	-0.0001471	-0.0007007
2020-11-03 23:59:59	-1.4353	-0.0007176	-0.0021993	-0.4359	-0.00021795	-0.00099895	-0.00049965	-0.00120035
2020-11-04 00:29:59	0	0	-0.0021993	-2.2187	-0.00110935	-0.0021083	0.00110935	-9.1e-05
2020-11-04 00:59:59	0.1679	8.39e-05	-0.0021154	-1.3839	-0.00069195	-0.00280025	0.00077585	0.00068485
2020-11-04 01:29:59		-0.0004237	-0.0025391	1.204	0.000602	-0.00219825	-0.0010257	-0.00034085
2020-11-04 01:59:59		-0.0003519	-0.002891		-0.0002788	-0.00247705	-7.31e-05	-0.00041395
2020-11-04 02:29:59		-0.0003519	-0.0032429		-0.0002788	-0.00275585	-7.31e-05	-0.00048705
2020-11-04 02:59:59		-0.000351	-0.0035939		-0.0002788	-0.00303465	-7.22e-05	-0.00055925
2020-11-04 03:29:59		-0.000351	-0.0039449		-0.0002788	-0.00331345	-7.22e-05	-0.00063145
2020-11-04 03:59:59		-0.0005921	-0.004537		-0.0002788	-0.00359225	-0.0003133	-0.00094475
2020-11-04 04:29:59		-0.0005921	-0.0051291		-0.0002788	-0.00387105	-0.0003133	-0.00125805
2020-11-04 04:59:59		-0.0002729	-0.005402		-0.0002788	-0.00414985	5.9e-06	-0.00125215
2020-11-04 05:29:59		-0.0002729	-0.0056749		-0.0002788	-0.00442865	5.9e-06	-0.00124625
2020-11-04 05:59:59		-0.0004818	-0.0061567		-0.0002788	-0.00470745	-0.000203	-0.00144925
2020-11-04 06:29:59		-0.0004818	-0.0066385		-0.0002788	-0.00498625	-0.000203	-0.00165225
2020-11-04 06:59:59		-0.0010013	-0.0076398		-0.0002788	-0.00526505	-0.0007225	-0.00237475
2020-11-04 07:29:59		-0.0010013	-0.0086411		-0.0002788	-0.00554385	-0.0007225	-0.00309725
2020-11-04 07:59:59		-0.0009169	-0.009558		-0.0002788	-0.00582265	-0.0006381	-0.00373535
2020-11-04 08:29:59		-0.0009169	-0.0104749		-0.0002788	-0.00610145	-0.0006381	-0.00437345
2020-11-04 08:59:59		-0.0009663	-0.0114412		-0.0002788	-0.00638025	-0.0006875	-0.00506095
2020-11-04 09:29:59		-0.0009663	-0.0124075		-0.0002788	-0.00665905	-0.0006875	-0.00574845
2020-11-04 09:59:59		-0.0012892	-0.0136967		-0.0002788	-0.00693785	-0.0010104	-0.00675885
2020-11-04 10:29:59		-0.0012892	-0.0149859		-0.0002788	-0.00721665	-0.0010104	-0.00776925
2020-11-04 10:59:59		-0.0004003	-0.0153862		-0.0002788	-0.00749545	-0.0001215	-0.00789075
2020-11-04 11:29:59		-0.0004003	-0.0157865		-0.0002788	-0.00777425	-0.0001215	-0.00801225
2020-11-04 11:59:59		-0.0013899	-0.0171764		-0.0002788	-0.00805305	-0.0011111	-0.00912335
2020-11-04 12:29:59		-0.0013899	-0.0185663		-0.0002788	-0.00833185	-0.0011111	-0.0102344
2020-11-04 12:59:59		-0.0002448	-0.0188111		-0.0002788	-0.00861065	3.4e-05	-0.0102004
2020-11-04 13:29:59		-0.0002448	-0.0190559		-0.0002788	-0.00888945	3.4e-05	-0.0101665
2020-11-04 13:59:59		-0.0002706	-0.0193265		-0.0002788	-0.00916825	8.2e-06	-0.0101583
2020-11-04 14:29:59		-0.0002706	-0.0195971		-0.0002788	-0.00944705	8.2e-06	-0.0101501
2020-11-04 14:59:59		-0.000105	-0.0197021		-0.0002788	-0.00972585	0.0001738	-0.00997625
2020-11-04 15:29:59		-0.000105	-0.0198071		-0.0002788	-0.0100046	0.0001738	-0.00980245
2020-11-04 15:59:59		-0.0002122	-0.0200193		-0.0002788	-0.0102834	6.66e-05	-0.00973585
2020-11-04 16:29:59		-0.0002122	-0.0202315		-0.0002788	-0.0105622	6.66e-05	-0.00966925
2020-11-04 16:59:59		-0.0003955	-0.020627		-0.0002788	-0.010841	-0.0001167	-0.00978595
2020-11-04 17:29:59		-0.0003955	-0.0210225		-0.0002788	-0.0111198	-0.0001167	-0.00990265
2020-11-04 17:59:59		-0.0007807	-0.0218032		-0.0002788	-0.0113986	-0.0005019	-0.0104046
2020-11-04 18:29:59		-0.0007807	-0.0225839		-0.0002788	-0.0116774	-0.0005019	-0.0109065
2020-11-04 18:59:59		-0.000201	-0.0227849		-0.0002788	-0.0119562	7.78e-05	-0.0108287
2020-11-04 19:29:59		-0.000201	-0.0229859		-0.0002788	-0.012235	7.78e-05	-0.0107509
2020-11-04 19:59:59		-0.0003031	-0.023289		-0.0002788	-0.0125138	-2.43e-05	-0.0107752
2020-11-04 20:29:59		-0.0003031	-0.0235921		-0.0002788	-0.0127926	-2.43e-05	-0.0107995
2020-11-04 20:59:59		-0.0011575	-0.0247496		-0.0002788	-0.0130714	-0.0008787	-0.0116782
2020-11-04 21:29:59		-0.0011575	-0.0259071		-0.0002788	-0.0133502	-0.0008787	-0.0125569
2020-11-04 21:59:59		-0.0006309	-0.026538		-0.0002788	-0.013629	-0.0003521	-0.012909
2020-11-04 22:29:59		-0.0006309	-0.0271689		-0.0002788	-0.0139078	-0.0003521	-0.013261
2020-11-04 22:59:59		-0.000374	-0.0275429		-0.0002788	-0.0141866	-9.52e-05	-0.0133563
2020-11-04 23:29:59		-0.000374	-0.0279169		-0.0002788	-0.0144654	-9.52e-05	-0.0134515
2020-11-04 23:59:59		-0.0004963	-0.0284132		-0.0002788	-0.0147442	-0.0002175	-0.013669
2020-11-05 00:29:59		-0.0004963	-0.0289095		-0.0002788	-0.015023	-0.0002175	-0.0138865
2020-11-05 00:59:59		-0.0004237	-0.0293332		-0.0002788	-0.0153018	-0.0001449	-0.0140314
2020-11-05 01:29:59		-0.0004237	-0.0297569		-0.0002788	-0.0155806	-0.0001449	-0.0141763
2020-11-05 01:59:59		-0.0003519	-0.0301088		-0.0002788	-0.0158594	-7.31e-05	-0.0142494
2020-11-05 02:29:59		-0.0003519	-0.0304607		-0.0002788	-0.0161382	-7.31e-05	-0.0143225
2020-11-05 02:59:59		-0.000351	-0.0308117		-0.0002788	-0.016417	-7.22e-05	-0.0143947
2020-11-05 03:29:59		-0.000351	-0.0311627		-0.0002788	-0.0166958	-7.22e-05	-0.0144668
2020-11-05 03:59:59		-0.0005921	-0.0317548		-0.0002788	-0.0169746	-0.0003133	-0.0147802
2020-11-05 04:29:59		-0.0005921	-0.0323469		-0.0002788	-0.0172534	-0.0003133	-0.0150935
2020-11-05 04:59:59		-0.0002729	-0.0326198		-0.0002788	-0.0175322	5.9e-06	-0.0150876
2020-11-05 05:29:59		-0.0002729	-0.0328927		-0.0002788	-0.017811	5.9e-06	-0.0150817
2020-11-05 05:59:59		-0.0004818	-0.0333745		-0.0002788	-0.0180898	-0.000203	-0.0152847
2020-11-05 06:29:59		-0.0004818	-0.0338563		-0.0002788	-0.0183686	-0.000203	-0.0154877
2020-11-05 06:59:59		-0.0010013	-0.0348576		-0.0002788	-0.0186474	-0.0007225	-0.0162102
2020-11-05 07:29:59		-0.0010013	-0.0358589		-0.0002788	-0.0189262	-0.0007225	-0.0169327
2020-11-05 07:59:59		-0.0009169	-0.0367758		-0.0002788	-0.019205	-0.0006381	-0.0175708
2020-11-05 08:29:59		-0.0009169	-0.0376927		-0.0002788	-0.0194838	-0.0006381	-0.0182089
2020-11-05 08:59:59		-0.0009663	-0.038659		-0.0002788	-0.0197626	-0.0006875	-0.0188964
2020-11-05 09:29:59		-0.0009663	-0.0396253		-0.0002788	-0.0200414	-0.0006875	-0.0195839
2020-11-05 09:59:59		-0.0012892	-0.0409145		-0.0002788	-0.0203202	-0.0010104	-0.0205943
2020-11-05 10:29:59		-0.0012892	-0.0422037		-0.0002788	-0.020599	-0.0010104	-0.0216047
2020-11-05 10:59:59		-0.0004003	-0.042604		-0.0002788	-0.0208778	-0.0001215	-0.0217262
2020-11-05 11:29:59		-0.0004003	-0.0430043		-0.0002788	-0.0211566	-0.0001215	-0.0218477
2020-11-05 11:59:59		-0.0013899	-0.0443942		-0.0002788	-0.0214354	-0.0011111	-0.0229588
2020-11-05 12:29:59		-0.0013899	-0.0457841		-0.0002788	-0.0217142	-0.0011111	-0.0240699
2020-11-05 12:59:59		-0.0002448	-0.0460289		-0.0002788	-0.021993	3.4e-05	-0.0240359
2020-11-05 13:29:59		-0.0002448	-0.0462737		-0.0002788	-0.0222718	3.4e-05	-0.0240019
2020-11-05 13:59:59		-0.0002706	-0.0465443		-0.0002788	-0.0225506	8.2e-06	-0.0239937
2020-11-05 14:29:59		-0.0002706	-0.0468149		-0.0002788	-0.0228294	8.2e-06	-0.0239855
2020-11-05 14:59:59		-0.000105	-0.0469199		-0.0002788	-0.0231082	0.0001738	-0.0238117
2020-11-05 15:29:59		-0.000105	-0.0470249		-0.0002788	-0.023387	0.0001738	-0.0236379
2020-11-05 15:59:59		-0.0002122	-0.0472371		-0.0002788	-0.0236658	6.66e-05	-0.0235713
2020-11-05 16:29:59		-0.0002122	-0.0474493		-0.0002788	-0.0239446	6.66e-05	-0.0235047
2020-11-05 16:59:59		-0.0003955	-0.0478448		-0.0002788	-0.0242234	-0.0001167	-0.0236214
2020-11-05 17:29:59		-0.0003955	-0.0482403		-0.0002788	-0.0245022	-0.0001167	-0.0237381
2020-11-05 17:59:59		-0.0007807	-0.049021		-0.0002788	-0.024781	-0.0005019	-0.02424
2020-11-05 18:29:59		-0.0007807	-0.0498017		-0.0002788	-0.0250598	-0.0005019	-0.0247419
2020-11-05 18:59:59		-0.000201	-0.0500027		-0.0002788	-0.0253386	7.78e-05	-0.0246641
2020-11-05 19:29:59		-0.000201	-0.0502037		-0.0002788	-0.0256174	7.78e-05	-0.0245863
2020-11-05 19:59:59		-0.0003031	-0.0505068		-0.0002788	-0.0258962	-2.43e-05	-0.0246106
2020-11-05 20:29:59		-0.0003031	-0.0508099		-0.0002788	-0.026175	-2.43e-05	-0.0246349
2020-11-05 20:59:59		-0.0011575	-0.0519674		-0.0002788	-0.0264538	-0.0008787	-0.0255136
2020-11-05 21:29:59		-0.0011575	-0.0531249		-0.0002788	-0.0267326	-0.0008787	-0.0263923
2020-11-05 21:59:59		-0.0006309	-0.0537558		-0.0002788	-0.0270114	-0.0003521	-0.0267444
2020-11-05 22:29:59		-0.0006309	-0.0543867		-0.0002788	-0.0272902	-0.0003521	-0.0270965
2020-11-05 22:59:59		-0.000374	-0.0547607		-0.0002788	-0.027569	-9.52e-05	-0.0271917
2020-11-05 23:30:00		-0.000374	-0.0551347		-0.0002788	-0.0278478	-9.52e-05	-0.0272869
2020-11-06		-0.0004963	-0.055631		-0.0002788	-0.0281266	-0.0002175	-0.0275044
2020-11-06 00:30:00		-0.0004963	-0.0561273		-0.0002788	-0.0284054	-0.0002175	-0.0277219
2020-11-06 01:00:00		-0.0004237	-0.056551		-0.0002788	-0.0286842	-0.0001449	-0.0278668
2020-11-06 01:30:00		-0.0004237	-0.0569747		-0.0002788	-0.028963	-0.0001449	-0.0280117
2020-11-06 02:00:00		-0.0003519	-0.0573266		-0.0002788	-0.0292418	-7.31e-05	-0.0280848
2020-11-06 02:30:00		-0.0003519	-0.0576785		-0.0002788	-0.0295206	-7.31e-05	-0.0281579
2020-11-06 03:00:00		-0.000351	-0.0580295		-0.0002788	-0.0297994	-7.22e-05	-0.0282301
2020-11-06 03:30:00		-0.000351	-0.0583805		-0.0002788	-0.0300782	-7.22e-05	-0.0283023
2020-11-06 04:00:00		-0.0005921	-0.0589726		-0.0002788	-0.030357	-0.0003133	-0.0286156
2020-11-06 04:30:00		-0.0005921	-0.0595647		-0.0002788	-0.0306358	-0.0003133	-0.0289289
2020-11-06 05:00:00		-0.0002729	-0.0598376		-0.0002788	-0.0309146	5.9e-06	-0.028923
2020-11-06 05:30:00		-0.0002729	-0.0601105		-0.0002788	-0.0311934	5.9e-06	-0.0289171
2020-11-06 06:00:00		-0.0004818	-0.0605923		-0.0002788	-0.0314722	-0.000203	-0.0291201
2020-11-06 06:30:00		-0.0004818	-0.0610741		-0.0002788	-0.031751	-0.000203	-0.0293231
2020-11-06 07:00:00		-0.0010013	-0.0620754		-0.0002788	-0.0320298	-0.0007225	-0.0300456
2020-11-06 07:30:00		-0.0010013	-0.0630767		-0.0002788	-0.0323086	-0.0007225	-0.0307681
2020-11-06 08:00:00		-0.0009169	-0.0639936		-0.0002788	-0.0325874	-0.0006381	-0.0314062
2020-11-06 08:30:00		-0.0009169	-0.0649105		-0.0002788	-0.0328662	-0.0006381	-0.0320443
2020-11-06 09:00:00		-0.0009663	-0.0658768		-0.0002788	-0.033145	-0.0006875	-0.0327318
2020-11-06 09:30:00		-0.0009663	-0.0668431		-0.0002788	-0.0334238	-0.0006875	-0.0334193
2020-11-06 10:00:00		-0.0012892	-0.0681323		-0.0002788	-0.0337026	-0.0010104	-0.0344297
2020-11-06 10:30:00		-0.0012892	-0.0694215		-0.0002788	-0.0339814	-0.0010104	-0.0354401
2020-11-06 11:00:00		-0.0004003	-0.0698218		-0.0002788	-0.0342602	-0.0001215	-0.0355616
2020-11-06 11:30:00		-0.0004003	-0.0702221	-3.6898	-0.0018449	-0.0361051	0.0014446	-0.034117
2020-11-06 12:00:00		-0.0013899	-0.071612	-5.147	-0.0025735	-0.0386786	0.0011836	-0.0329334
2020-11-06 12:30:00		-0.0013899	-0.0730019	-2.2594	-0.0011297	-0.0398083	-0.0002602	-0.0331936
2020-11-06 13:00:00		-0.0002448	-0.0732467		-0.0002788	-0.0400871	3.4e-05	-0.0331596
2020-11-06 13:30:00		-0.0002448	-0.0734915	0.0944	4.72e-05	-0.0400399	-0.000292	-0.0334516
2020-11-06 14:00:00		-0.0002706	-0.0737621		-0.0002788	-0.0403187	8.2e-06	-0.0334434
2020-11-06 14:30:00		-0.0002706	-0.0740327		0	-0.0403187	-0.0002706	-0.033714
2020-11-06 15:00:00		-0.000105	-0.0741377	-0.768	-0.000384	-0.0407027	0.000279	-0.033435
2020-11-06 15:30:00	-3.4197	-0.0017098	-0.0758475		-0.0002788	-0.0409815	-0.001431	-0.034866
2020-11-06 16:00:00	-0.1092	-5.46e-05	-0.0759021	-1.8061	-0.00090305	-0.0418846	0.00084845	-0.0340175
2020-11-06 16:30:00		-0.0002122	-0.0761143		0	-0.0418846	-0.0002122	-0.0342297
2020-11-06 17:00:00	-0.5627	-0.0002813	-0.0763956	-0.4074	-0.0002037	-0.0420883	-7.76e-05	-0.0343073
2020-11-06 17:30:00	1.0641	0.0005321	-0.0758635		0	-0.0420883	0.0005321	-0.0337752
2020-11-06 18:00:00	-1.7176	-0.0008588	-0.0767223		-0.0002788	-0.0423671	-0.00058	-0.0343552
2020-11-06 18:30:00	-2.9583	-0.0014792	-0.0782015		-0.0002788	-0.0426459	-0.0012004	-0.0355556
2020-11-06 19:00:00	-0.4594	-0.0002297	-0.0784312		-0.0002788	-0.0429247	4.91e-05	-0.0355065
2020-11-06 19:30:00	0.475	0.0002375	-0.0781937		-0.0002788	-0.0432035	0.0005163	-0.0349902
2020-11-06 20:00:00	-3.4828	-0.0017414	-0.0799351		-0.0002788	-0.0434823	-0.0014626	-0.0364528
2020-11-06 20:30:00	-0.2519	-0.0001259	-0.080061		-0.0002788	-0.0437611	0.0001529	-0.0362999
2020-11-06 21:00:00	-4.6323	-0.0023161	-0.0823771		-0.0002788	-0.0440399	-0.0020373	-0.0383372
2020-11-06 21:30:00	-4.2071	-0.0021035	-0.0844806		-0.0002788	-0.0443187	-0.0018247	-0.0401619
2020-11-06 22:00:00	0.102	5.1e-05	-0.0844296		-0.0002788	-0.0445975	0.0003298	-0.0398321
2020-11-06 22:30:00	-7.7434	-0.0038717	-0.0883013		-0.0002788	-0.0448763	-0.0035929	-0.043425
2020-11-06 23:00:00	-1.3966	-0.0006983	-0.0889996		-0.0002788	-0.0451551	-0.0004195	-0.0438445
2020-11-06 23:30:00	2.6812	0.0013406	-0.087659		-0.0002788	-0.0454339	0.0016194	-0.0422251
2020-11-07 00:00:00	-4.4971	-0.0022485	-0.0899075		-0.0002788	-0.0457127	-0.0019697	-0.0441948
2020-11-07 00:30:00	-3.483	-0.0017415	-0.091649		-0.0002788	-0.0459915	-0.0014627	-0.0456575
2020-11-07 01:00:00	0.88	0.00044	-0.091209		-0.0002788	-0.0462703	0.0007188	-0.0449387
2020-11-07 01:30:00	-0.04	-2e-05	-0.091229		-0.0002788	-0.0465491	0.0002588	-0.0446799
2020-11-07 02:00:00		-0.0003519	-0.0915809		-0.0002788	-0.0468279	-7.31e-05	-0.044753
2020-11-07 02:30:00	-1.3232	-0.0006616	-0.0922425		-0.0002788	-0.0471067	-0.0003828	-0.0451358
2020-11-07 03:00:00	-0.7935	-0.0003967	-0.0926392		-0.0002788	-0.0473855	-0.0001179	-0.0452537
2020-11-07 03:30:00	-0.5236	-0.0002618	-0.092901		-0.0002788	-0.0476643	1.7e-05	-0.0452367
2020-11-07 04:00:00	-0.9017	-0.0004508	-0.0933518		-0.0002788	-0.0479431	-0.000172	-0.0454087
2020-11-07 04:30:00	-2.7204	-0.0013602	-0.094712		-0.0002788	-0.0482219	-0.0010814	-0.0464901
2020-11-07 05:00:00	-2.9189	-0.0014594	-0.0961714		-0.0002788	-0.0485007	-0.0011806	-0.0476707
2020-11-07 05:30:00	3.9993	0.0019996	-0.0941718		-0.0002788	-0.0487795	0.0022784	-0.0453923
2020-11-07 06:00:00	-2.6526	-0.0013263	-0.0954981		-0.0002788	-0.0490583	-0.0010475	-0.0464398
2020-11-07 06:30:00	0.2325	0.0001162	-0.0953819		-0.0002788	-0.0493371	0.000395	-0.0460448
2020-11-07 07:00:00	-10.3455	-0.0051727	-0.100555		-0.0002788	-0.0496159	-0.0048939	-0.0509387
2020-11-07 07:30:00	-4.6379	-0.0023189	-0.102874		-0.0002788	-0.0498947	-0.0020401	-0.0529788
2020-11-07 08:00:00	-2.6137	-0.0013068	-0.10418		-0.0002788	-0.0501735	-0.001028	-0.0540068
2020-11-07 08:30:00	-5.6093	-0.0028046	-0.106985		-0.0002788	-0.0504523	-0.0025258	-0.0565326
2020-11-07 09:00:00	-7.3229	-0.0036614	-0.110646		-0.0002788	-0.0507311	-0.0033826	-0.0599152
2020-11-07 09:30:00		-0.0009663	-0.111613		-0.0002788	-0.0510099	-0.0006875	-0.0606027
2020-11-07 10:00:00		-0.0012892	-0.112902		-0.0002788	-0.0512887	-0.0010104	-0.0616131
2020-11-07 10:30:00		-0.0012892	-0.114191		-0.0002788	-0.0515675	-0.0010104	-0.0626235
2020-11-07 11:00:00		-0.0004003	-0.114591		-0.0002788	-0.0518463	-0.0001215	-0.062745
2020-11-07 11:30:00	7.7336	0.0038668	-0.110725		-0.0002788	-0.0521251	0.0041456	-0.0585994
2020-11-07 12:00:00	-2.7797	-0.0013899	-0.112114		-0.0002788	-0.0524039	-0.0011111	-0.0597105
2020-11-07 12:30:00	2.3369	0.0011684	-0.110946		-0.0002788	-0.0526827	0.0014472	-0.0582633
2020-11-07 13:00:00	-5.4651	-0.0027325	-0.113679		-0.0002788	-0.0529615	-0.0024537	-0.060717
2020-11-07 13:30:00	-6.6812	-0.0033406	-0.117019		-0.0002788	-0.0532403	-0.0030618	-0.0637788
2020-11-07 14:00:00	1.2574	0.0006287	-0.11639		-0.0002788	-0.0535191	0.0009075	-0.0628713
2020-11-07 14:30:00	5.8879	0.002944	-0.113446		-0.0002788	-0.0537979	0.0032228	-0.0596485
2020-11-07 15:00:00	-0.374	-0.000187	-0.113633		-0.0002788	-0.0540767	9.18e-05	-0.0595567
2020-11-07 15:30:00	0	0	-0.113633		-0.0002788	-0.0543555	0.0002788	-0.0592779
2020-11-07 16:00:00	0.0406	2.03e-05	-0.113613		-0.0002788	-0.0546343	0.0002991	-0.0589788
2020-11-07 16:30:00	0.1603	8.01e-05	-0.113533		-0.0002788	-0.0549131	0.0003589	-0.0586199
2020-11-07 17:00:00	-0.0289	-1.44e-05	-0.113547		-0.0002788	-0.0551919	0.0002644	-0.0583555
2020-11-07 17:30:00		-0.0003955	-0.113943		-0.0002788	-0.0554707	-0.0001167	-0.0584722
2020-11-07 18:00:00	0.1375	6.87e-05	-0.113874		-0.0002788	-0.0557495	0.0003475	-0.0581247
2020-11-07 18:30:00	0.0541	2.71e-05	-0.113847		-0.0002788	-0.0560283	0.0003059	-0.0578188
2020-11-07 19:00:00	0.1617	8.08e-05	-0.113766		-0.0002788	-0.0563071	0.0003596	-0.0574592
2020-11-07 19:30:00	0.033	1.65e-05	-0.11375		-0.0002788	-0.0565859	0.0002953	-0.0571639
2020-11-07 20:00:00	-1.2267	-0.0006133	-0.114363		-0.0002788	-0.0568647	-0.0003345	-0.0574984
2020-11-07 20:30:00	0.0448	2.24e-05	-0.114341		-0.0002788	-0.0571435	0.0003012	-0.0571972
2020-11-07 21:00:00	-1.1774	-0.0005887	-0.114929		-0.0002788	-0.0574223	-0.0003099	-0.0575071
2020-11-07 21:30:00	0.3215	0.0001608	-0.114769		-0.0002788	-0.0577011	0.0004396	-0.0570675
2020-11-07 22:00:00	-3.3609	-0.0016804	-0.116449		-0.0002788	-0.0579799	-0.0014016	-0.0584691
2020-11-07 22:30:00	3.158	0.001579	-0.11487		-0.0002788	-0.0582587	0.0018578	-0.0566113
2020-11-07 23:00:00	5.1767	0.0025884	-0.112282		-0.0002788	-0.0585375	0.0028672	-0.0537441
2020-11-07 23:30:00		-0.000374	-0.112656		-0.0002788	-0.0588163	-9.52e-05	-0.0538393
2020-11-08 00:00:00		-0.0004963	-0.113152		-0.0002788	-0.0590951	-0.0002175	-0.0540568
2020-11-08 00:30:00		-0.0004963	-0.113648		-0.0002788	-0.0593739	-0.0002175	-0.0542743
2020-11-08 01:00:00	2.1268	0.0010634	-0.112585		-0.0002788	-0.0596527	0.0013422	-0.0529321
2020-11-08 01:30:00	3.6772	0.0018386	-0.110746		-0.0002788	-0.0599315	0.0021174	-0.0508147
2020-11-08 02:00:00	-0.188	-9.4e-05	-0.11084		-0.0002788	-0.0602103	0.0001848	-0.0506299
2020-11-08 02:30:00	0.3668	0.0001834	-0.110657		-0.0002788	-0.0604891	0.0004622	-0.0501677
2020-11-08 03:00:00	-1.644	-0.000822	-0.111479		-0.0002788	-0.0607679	-0.0005432	-0.0507109
2020-11-08 03:30:00		-0.000351	-0.11183		-0.0002788	-0.0610467	-7.22e-05	-0.0507831
2020-11-08 04:00:00	-2.6004	-0.0013002	-0.11313		-0.0002788	-0.0613255	-0.0010214	-0.0518045
2020-11-08 04:30:00	0.1236	6.18e-05	-0.113068		-0.0002788	-0.0616043	0.0003406	-0.0514639
2020-11-08 05:00:00	-2.2366	-0.0011183	-0.114187		-0.0002788	-0.0618831	-0.0008395	-0.0523034
2020-11-08 05:30:00	0.8555	0.0004277	-0.113759		-0.0002788	-0.0621619	0.0007065	-0.0515969
2020-11-08 06:00:00	-0.8853	-0.0004426	-0.114201		-0.0002788	-0.0624407	-0.0001638	-0.0517607
2020-11-08 06:30:00	-1.3694	-0.0006847	-0.114886		-0.0002788	-0.0627195	-0.0004059	-0.0521666
2020-11-08 07:00:00	-0.6676	-0.0003338	-0.11522		-0.0002788	-0.0629983	-5.5e-05	-0.0522216
2020-11-08 07:30:00	-4.8095	-0.0024048	-0.117625		-0.0002788	-0.0632771	-0.002126	-0.0543476
2020-11-08 08:00:00	-5.5006	-0.0027503	-0.120375		-0.0002788	-0.0635559	-0.0024715	-0.0568191
2020-11-08 08:30:00	-14.554	-0.007277	-0.127652		-0.0002788	-0.0638347	-0.0069982	-0.0638173
2020-11-08 09:00:00	-3.4771	-0.0017385	-0.129391		-0.0002788	-0.0641135	-0.0014597	-0.065277
2020-11-08 09:30:00	-1.0243	-0.0005121	-0.129903		-0.0002788	-0.0643923	-0.0002333	-0.0655103
2020-11-08 10:00:00	-0.5654	-0.0002827	-0.130185		-0.0002788	-0.0646711	-3.9e-06	-0.0655142
2020-11-08 10:30:00	0.4511	0.0002256	-0.12996		-0.0002788	-0.0649499	0.0005044	-0.0650098
2020-11-08 11:00:00	-2.6147	-0.0013074	-0.131267		-0.0002788	-0.0652287	-0.0010286	-0.0660384
2020-11-08 11:30:00	-15.1806	-0.0075903	-0.138857		-0.0002788	-0.0655075	-0.0073115	-0.0733499
2020-11-08 12:00:00	2.622	0.001311	-0.137546		-0.0002788	-0.0657863	0.0015898	-0.0717601
2020-11-08 12:30:00	-8.6116	-0.0043058	-0.141852		-0.0002788	-0.0660651	-0.004027	-0.0757871
2020-11-08 13:00:00	-2.291	-0.0011455	-0.142998		-0.0002788	-0.0663439	-0.0008667	-0.0766538
2020-11-08 13:30:00	1.4547	0.0007274	-0.14227		-0.0002788	-0.0666227	0.0010062	-0.0756476
2020-11-08 14:00:00	-5.3878	-0.0026939	-0.144964		-0.0002788	-0.0669015	-0.0024151	-0.0780627
2020-11-08 14:30:00	-0.1972	-9.86e-05	-0.145063		-0.0002788	-0.0671803	0.0001802	-0.0778825
2020-11-08 15:00:00	3.6393	0.0018197	-0.143243		-0.0002788	-0.0674591	0.0020985	-0.075784
2020-11-08 15:30:00	0	0	-0.143243		-0.0002788	-0.0677379	0.0002788	-0.0755052
2020-11-08 16:00:00	-0.8841	-0.0004421	-0.143685		-0.0002788	-0.0680167	-0.0001633	-0.0756685
2020-11-08 16:30:00		-0.0002122	-0.143897		-0.0002788	-0.0682955	6.66e-05	-0.0756019
2020-11-08 17:00:00	0.2054	0.0001027	-0.143795		-0.0002788	-0.0685743	0.0003815	-0.0752204
2020-11-08 17:30:00	-0.32	-0.00016	-0.143955		-0.0002788	-0.0688531	0.0001188	-0.0751016
2020-11-08 18:00:00	-1.7335	-0.0008668	-0.144821		-0.0002788	-0.0691319	-0.000588	-0.0756896
2020-11-08 18:30:00	-1.405	-0.0007025	-0.145524		-0.0002788	-0.0694107	-0.0004237	-0.0761133
2020-11-08 19:00:00	2.1509	0.0010754	-0.144449		-0.0002788	-0.0696895	0.0013542	-0.0747591
2020-11-08 19:30:00	4.2986	0.0021493	-0.142299		-0.0002788	-0.0699683	0.0024281	-0.072331
2020-11-08 20:00:00		-0.0003031	-0.142602		-0.0002788	-0.0702471	-2.43e-05	-0.0723553
2020-11-08 20:30:00	-0.8788	-0.0004394	-0.143042		-0.0002788	-0.0705259	-0.0001606	-0.0725159
2020-11-08 21:00:00	-2.3961	-0.001198	-0.14424		-0.0002788	-0.0708047	-0.0009192	-0.0734351
2020-11-08 21:30:00	-3.4464	-0.0017232	-0.145963		-0.0002788	-0.0710835	-0.0014444	-0.0748795
2020-11-08 22:00:00		-0.0006309	-0.146594		-0.0002788	-0.0713623	-0.0003521	-0.0752316
2020-11-08 22:30:00		-0.0006309	-0.147225		-0.0002788	-0.0716411	-0.0003521	-0.0755837
2020-11-08 23:00:00	-2.7061	-0.0013531	-0.148578		-0.0002788	-0.0719199	-0.0010743	-0.076658
2020-11-08 23:30:00	6.2238	0.0031119	-0.145466		-0.0002788	-0.0721987	0.0033907	-0.0732673
2020-11-09	-1.1291	-0.0005645	-0.14603		-0.0002788	-0.0724775	-0.0002857	-0.073553
2020-11-09 00:30:00	-4.1879	-0.002094	-0.148124		-0.0002788	-0.0727563	-0.0018152	-0.0753682
2020-11-09 01:00:00		-0.0004237	-0.148548		-0.0002788	-0.0730351	-0.0001449	-0.0755131
2020-11-09 01:30:00	-1.6966	-0.0008483	-0.149396		-0.0002788	-0.0733139	-0.0005695	-0.0760826
2020-11-09 02:00:00		-0.0003519	-0.149748		-0.0002788	-0.0735927	-7.31e-05	-0.0761557
2020-11-09 02:30:00	-1.6895	-0.0008447	-0.150593		-0.0002788	-0.0738715	-0.0005659	-0.0767216
2020-11-09 03:00:00	1.6092	0.0008046	-0.149788		-0.0002788	-0.0741503	0.0010834	-0.0756382
2020-11-09 03:30:00	2.1277	0.0010639	-0.148725		-0.0002788	-0.0744291	0.0013427	-0.0742955
2020-11-09 04:00:00	-0.8469	-0.0004234	-0.149148		-0.0002788	-0.0747079	-0.0001446	-0.0744401
2020-11-09 04:30:00		-0.0005921	-0.14974		-0.0002788	-0.0749867	-0.0003133	-0.0747534
2020-11-09 05:00:00	-0.3898	-0.0001949	-0.149935		-0.0002788	-0.0752655	8.39e-05	-0.0746695
2020-11-09 05:30:00	2.6833	0.0013417	-0.148593		-0.0002788	-0.0755443	0.0016205	-0.073049
2020-11-09 06:00:00	1.6284	0.0008142	-0.147779		-0.0002788	-0.0758231	0.001093	-0.071956
2020-11-09 06:30:00	-4.9299	-0.002465	-0.150244		-0.0002788	-0.0761019	-0.0021862	-0.0741422
2020-11-09 07:00:00	-6.2656	-0.0031328	-0.153377		-0.0002788	-0.0763807	-0.002854	-0.0769962
2020-11-09 07:30:00	2.3147	0.0011573	-0.15222		-0.0002788	-0.0766595	0.0014361	-0.0755601
2020-11-09 08:00:00	-6.8309	-0.0034154	-0.155635		-0.0002788	-0.0769383	-0.0031366	-0.0786967
2020-11-09 08:30:00	-15.0007	-0.0075004	-0.163135		-0.0002788	-0.0772171	-0.0072216	-0.0859183
2020-11-09 09:00:00	-10.3813	-0.0051907	-0.168326		-0.0002788	-0.0774959	-0.0049119	-0.0908302
2020-11-09 09:30:00	-10.3951	-0.0051975	-0.173524		-0.0002788	-0.0777747	-0.0049187	-0.0957489
2020-11-09 10:00:00	-7.5654	-0.0037827	-0.177306		-0.0002788	-0.0780535	-0.0035039	-0.0992528
2020-11-09 10:30:00		-0.0012892	-0.178595		-0.0002788	-0.0783323	-0.0010104	-0.100263
2020-11-09 11:00:00	-7.5713	-0.0037857	-0.182381		-0.0002788	-0.0786111	-0.0035069	-0.10377
2020-11-09 11:30:00		-0.0004003	-0.182781		-0.0002788	-0.0788899	-0.0001215	-0.103892
2020-11-09 12:00:00	-5.8345	-0.0029172	-0.185699		-0.0002788	-0.0791687	-0.0026384	-0.10653
2020-11-09 12:30:00	5.2718	0.0026359	-0.183063		-0.0002788	-0.0794475	0.0029147	-0.103615
2020-11-09 13:00:00	3.7136	0.0018568	-0.181206		-0.0002788	-0.0797263	0.0021356	-0.10148
2020-11-09 13:30:00		-0.0002448	-0.181451		-0.0002788	-0.0800051	3.4e-05	-0.101446
2020-11-09 14:00:00	4.2438	0.0021219	-0.179329		-0.0002788	-0.0802839	0.0024007	-0.099045
2020-11-09 14:30:00		-0.0002706	-0.179599		-0.0002788	-0.0805627	8.2e-06	-0.0990368
2020-11-09 15:00:00	6.624	0.003312	-0.176287		-0.0002788	-0.0808415	0.0035908	-0.095446
2020-11-09 15:30:00	0.8166	0.0004083	-0.175879		-0.0002788	-0.0811203	0.0006871	-0.0947589
2020-11-09 16:00:00	0.5648	0.0002824	-0.175597		-0.0002788	-0.0813991	0.0005612	-0.0941977
2020-11-09 16:30:00	-0.1184	-5.92e-05	-0.175656		-0.0002788	-0.0816779	0.0002196	-0.0939781
2020-11-09 17:00:00	-0.7756	-0.0003878	-0.176044		-0.0002788	-0.0819567	-0.000109	-0.0940871
2020-11-09 17:30:00	1.7714	0.0008857	-0.175158		-0.0002788	-0.0822355	0.0011645	-0.0929226
2020-11-09 18:00:00	-0.6431	-0.0003216	-0.17548		-0.0002788	-0.0825143	-4.28e-05	-0.0929654
2020-11-09 18:30:00	-7.6205	-0.0038102	-0.17929		-0.0002788	-0.0827931	-0.0035314	-0.0964968
2020-11-09 19:00:00	0.6627	0.0003313	-0.178959		-0.0002788	-0.0830719	0.0006101	-0.0958867
2020-11-09 19:30:00	-1.4695	-0.0007347	-0.179693		-0.0002788	-0.0833507	-0.0004559	-0.0963426
2020-11-09 20:00:00	-2.2143	-0.0011071	-0.1808		-0.0002788	-0.0836295	-0.0008283	-0.0971709
2020-11-09 20:30:00	-0.4967	-0.0002483	-0.181049		-0.0002788	-0.0839083	3.05e-05	-0.0971404
2020-11-09 21:00:00	-4.4408	-0.0022204	-0.183269		-0.0002788	-0.0841871	-0.0019416	-0.099082
2020-11-09 21:30:00	-5.3571	-0.0026786	-0.185948		-0.0002788	-0.0844659	-0.0023998	-0.101482
2020-11-09 22:00:00	-0.568	-0.000284	-0.186232		-0.0002788	-0.0847447	-5.2e-06	-0.101487
2020-11-09 22:30:00	0.032	1.6e-05	-0.186216		-0.0002788	-0.0850235	0.0002948	-0.101192
2020-11-09 23:00:00	-0.6444	-0.0003222	-0.186538		-0.0002788	-0.0853023	-4.34e-05	-0.101236
2020-11-09 23:30:00	-0.4374	-0.0002187	-0.186757		-0.0002788	-0.0855811	6.01e-05	-0.101175
2020-11-10	-0.4911	-0.0002456	-0.187002		-0.0002788	-0.0858599	3.32e-05	-0.101142
2020-11-10 00:30:00	-0.9838	-0.0004919	-0.187494		-0.0002788	-0.0861387	-0.0002131	-0.101355
2020-11-10 01:00:00	-0.2442	-0.0001221	-0.187616		-0.0002788	-0.0864175	0.0001567	-0.101199
2020-11-10 01:30:00	-1.5277	-0.0007638	-0.18838		-0.0002788	-0.0866963	-0.000485	-0.101684
2020-11-10 02:00:00	-0.0219	-1.09e-05	-0.188391		-0.0002788	-0.0869751	0.0002679	-0.101416
2020-11-10 02:30:00		-0.0003519	-0.188743		-0.0002788	-0.0872539	-7.31e-05	-0.101489
2020-11-10 03:00:00		-0.000351	-0.189094		-0.0002788	-0.0875327	-7.22e-05	-0.101561
2020-11-10 03:30:00	0.0312	1.56e-05	-0.189078		-0.0002788	-0.0878115	0.0002944	-0.101267
2020-11-10 04:00:00		-0.0005921	-0.18967		-0.0002788	-0.0880903	-0.0003133	-0.10158
2020-11-10 04:30:00		-0.0005921	-0.190262		-0.0002788	-0.0883691	-0.0003133	-0.101893
2020-11-10 05:00:00		-0.0002729	-0.190535		-0.0002788	-0.0886479	5.9e-06	-0.101887
2020-11-10 05:30:00		-0.0002729	-0.190808		-0.0002788	-0.0889267	5.9e-06	-0.101881
2020-11-10 06:00:00		-0.0004818	-0.19129		-0.0002788	-0.0892055	-0.000203	-0.102084
2020-11-10 06:30:00		-0.0004818	-0.191772		-0.0002788	-0.0894843	-0.000203	-0.102287
2020-11-10 07:00:00		-0.0010013	-0.192773		-0.0002788	-0.0897631	-0.0007225	-0.10301
2020-11-10 07:30:00		-0.0010013	-0.193774		-0.0002788	-0.0900419	-0.0007225	-0.103732
2020-11-10 08:00:00	-3.4779	-0.001739	-0.195513		-0.0002788	-0.0903207	-0.0014602	-0.105193
2020-11-10 08:30:00	-4.3088	-0.0021544	-0.197668		-0.0002788	-0.0905995	-0.0018756	-0.107068
2020-11-10 09:00:00	1.2214	0.0006107	-0.197057		-0.0002788	-0.0908783	0.0008895	-0.106179
2020-11-10 09:30:00	-1.9326	-0.0009663	-0.198023		-0.0002788	-0.0911571	-0.0006875	-0.106866
2020-11-10 10:00:00	-2.5784	-0.0012892	-0.199313		-0.0002788	-0.0914359	-0.0010104	-0.107877
2020-11-10 10:30:00	-6.0942	-0.0030471	-0.20236		-0.0002788	-0.0917147	-0.0027683	-0.110645
2020-11-10 11:00:00	6.5432	0.0032716	-0.199088		-0.0002788	-0.0919935	0.0035504	-0.107095
2020-11-10 11:30:00	1.3256	0.0006628	-0.198425		-0.0002788	-0.0922723	0.0009416	-0.106153
2020-11-10 12:00:00	-26.0157	-0.0130078	-0.211433		-0.0002788	-0.0925511	-0.012729	-0.118882
2020-11-10 12:30:00	-26.9363	-0.0134682	-0.224901		0	-0.0925511	-0.0134682	-0.13235
2020-11-10 13:00:00		-0.0002448	-0.225146	3.7611	0.00188055	-0.0906705	-0.00212535	-0.134476
2020-11-10 13:30:00		-0.0002448	-0.225391	4.3137	0.00215685	-0.0885137	-0.00240165	-0.136877
2020-11-10 14:00:00		-0.0002706	-0.225662	2.6824	0.0013412	-0.0871725	-0.0016118	-0.138489
2020-11-10 14:30:00	-8.4668	-0.0042334	-0.229895	3.7591	0.00187955	-0.0852929	-0.00611295	-0.144602
2020-11-10 15:00:00	-1.3583	-0.0006791	-0.230574		-0.0002788	-0.0855717	-0.0004003	-0.145002
2020-11-10 15:30:00	0.1362	6.81e-05	-0.230506	1.26	0.00063	-0.0849417	-0.0005619	-0.145564
2020-11-10 16:00:00		-0.0002122	-0.230718	0.2883	0.00014415	-0.0847976	-0.00035635	-0.14592
2020-11-10 16:30:00		-0.0002122	-0.23093	0.105	5.25e-05	-0.0847451	-0.0002647	-0.146185
2020-11-10 17:00:00		-0.0003955	-0.231326	-0.053	-2.65e-05	-0.0847716	-0.000369	-0.146554
2020-11-10 17:30:00		-0.0003955	-0.231721	0.149	7.45e-05	-0.0846971	-0.00047	-0.147024
2020-11-10 18:00:00		-0.0007807	-0.232502	-1.9159	-0.00095795	-0.085655	0.00017725	-0.146847
2020-11-10 18:30:00		-0.0007807	-0.233283	-0.0319	-1.595e-05	-0.085671	-0.00076475	-0.147612
2020-11-10 19:00:00		-0.000201	-0.233484	-0.2252	-0.0001126	-0.0857836	-8.84e-05	-0.1477
2020-11-10 19:30:00		-0.000201	-0.233685	-0.3965	-0.00019825	-0.0859818	-2.75e-06	-0.147703
2020-11-10 20:00:00		-0.0003031	-0.233988	-3.2036	-0.0016018	-0.0875836	0.0012987	-0.146404
2020-11-10 20:30:00		-0.0003031	-0.234291	0.1557	7.785e-05	-0.0875058	-0.00038095	-0.146785
2020-11-10 21:00:00	-2.2337	-0.0011169	-0.235408		-0.0002788	-0.0877846	-0.0008381	-0.147623
2020-11-10 21:30:00	-5.1429	-0.0025715	-0.237979	-5.7273	-0.00286365	-0.0906482	0.00029215	-0.147331
2020-11-10 22:00:00	-2.1881	-0.0010941	-0.239073	-2.2382	-0.0011191	-0.0917673	2.5e-05	-0.147306
2020-11-10 22:30:00	1.1485	0.0005743	-0.238499	-0.271	-0.0001355	-0.0919028	0.0007098	-0.146596
2020-11-10 23:00:00		-0.000374	-0.238873	-2.9563	-0.00147815	-0.093381	0.00110415	-0.145492
2020-11-10 23:30:00	0	0	-0.238873	-0.7146	-0.0003573	-0.0937383	0.0003573	-0.145135
2020-11-11	0.1192	5.96e-05	-0.238814	-3.5595	-0.00177975	-0.095518	0.00183935	-0.143295
2020-11-11 00:30:00	-0.0612	-3.06e-05	-0.238844	-0.2285	-0.00011425	-0.0956323	8.365e-05	-0.143212
2020-11-11 01:00:00	0	0	-0.238844	-2.8511	-0.00142555	-0.0970578	0.00142555	-0.141786
2020-11-11 01:30:00		-0.0004237	-0.239268	0.4474	0.0002237	-0.0968341	-0.0006474	-0.142434
2020-11-11 02:00:00		-0.0003519	-0.23962	-0.7696	-0.0003848	-0.0972189	3.29e-05	-0.142401
2020-11-11 02:30:00		-0.0003519	-0.239972	3.0474	0.0015237	-0.0956952	-0.0018756	-0.144276
2020-11-11 03:00:00		-0.000351	-0.240323	-1.8903	-0.00094515	-0.0966404	0.00059415	-0.143682
2020-11-11 03:30:00		-0.000351	-0.240674	-1.1764	-0.0005882	-0.0972286	0.0002372	-0.143445
2020-11-11 04:00:00		-0.0005921	-0.241266	-0.9856	-0.0004928	-0.0977214	-9.93e-05	-0.143544
2020-11-11 04:30:00		-0.0005921	-0.241858	0.2392	0.0001196	-0.0976018	-0.0007117	-0.144256
2020-11-11 05:00:00		-0.0002729	-0.242131	0.863	0.0004315	-0.0971703	-0.0007044	-0.14496
2020-11-11 05:30:00		-0.0002729	-0.242404	-0.8383	-0.00041915	-0.0975894	0.00014625	-0.144814
2020-11-11 06:00:00		-0.0004818	-0.242885	3.6086	0.0018043	-0.0957851	-0.0022861	-0.1471
2020-11-11 06:30:00		-0.0004818	-0.243367	-2.9485	-0.00147425	-0.0972594	0.00099245	-0.146108
2020-11-11 07:00:00		-0.0010013	-0.244368	0.1974	9.87e-05	-0.0971607	-0.0011	-0.147208
2020-11-11 07:30:00		-0.0010013	-0.24537	-1.3632	-0.0006816	-0.0978423	-0.0003197	-0.147528
2020-11-11 08:00:00	-5.9618	-0.0029809	-0.248351		-0.0002788	-0.0981211	-0.0027021	-0.15023
2020-11-11 08:30:00	-2.9091	-0.0014546	-0.249805		0	-0.0981211	-0.0014546	-0.151684
2020-11-11 09:00:00	11.472	0.005736	-0.244069	3.0294	0.0015147	-0.0966064	0.0042213	-0.147463
2020-11-11 09:30:00	2.4181	0.0012091	-0.24286	-0.6752	-0.0003376	-0.096944	0.0015467	-0.145916
2020-11-11 10:00:00		-0.0012892	-0.244149	-2.9906	-0.0014953	-0.0984393	0.0002061	-0.14571
2020-11-11 10:30:00		-0.0012892	-0.245439	0.3364	0.0001682	-0.0982711	-0.0014574	-0.147168
2020-11-11 11:00:00	4.1795	0.0020898	-0.243349	-1.9526	-0.0009763	-0.0992474	0.0030661	-0.144101
2020-11-11 11:30:00	-4.3018	-0.0021509	-0.2455	-3.0881	-0.00154405	-0.100791	-0.00060685	-0.144708
2020-11-11 12:00:00	-7.8407	-0.0039204	-0.24942	-4.8327	-0.00241635	-0.103208	-0.00150405	-0.146212
2020-11-11 12:30:00	0.3952	0.0001976	-0.249223	2.9017	0.00145085	-0.101757	-0.00125325	-0.147466
2020-11-11 13:00:00		-0.0002448	-0.249467	-0.095	-4.75e-05	-0.101804	-0.0001973	-0.147663
2020-11-11 13:30:00		-0.0002448	-0.249712	3.709	0.0018545	-0.0999499	-0.0020993	-0.149762
2020-11-11 14:00:00	5.8938	0.0029469	-0.246765	-0.653	-0.0003265	-0.100276	0.0032734	-0.146489
2020-11-11 14:30:00	-11.0505	-0.0055252	-0.25229	0.8697	0.00043485	-0.0998416	-0.00596005	-0.152449
2020-11-11 15:00:00		-0.000105	-0.252395	-0.0531	-2.655e-05	-0.0998681	-7.845e-05	-0.152527
2020-11-11 15:30:00	-5.121	-0.0025605	-0.254956	0.3322	0.0001661	-0.099702	-0.0027266	-0.155254
2020-11-11 16:00:00	-0.5032	-0.0002516	-0.255208	1.6958	0.0008479	-0.0988541	-0.0010995	-0.156353
2020-11-11 16:30:00	0	0	-0.255208	0.5693	0.00028465	-0.0985695	-0.00028465	-0.156638
2020-11-11 17:00:00	-4.1173	-0.0020586	-0.257266	-1.9576	-0.0009788	-0.0995483	-0.0010798	-0.157718
2020-11-11 17:30:00		-0.0003955	-0.257662		0	-0.0995483	-0.0003955	-0.158113
2020-11-11 18:00:00	-9.1104	-0.0045552	-0.262217	-1.6143	-0.00080715	-0.100355	-0.00374805	-0.161861
2020-11-11 18:30:00		-0.0007807	-0.262998	0.4981	0.00024905	-0.100106	-0.00102975	-0.162891
2020-11-11 19:00:00	2.2979	0.0011489	-0.261849	-2.1192	-0.0010596	-0.101166	0.0022085	-0.160683
2020-11-11 19:30:00	3.7568	0.0018784	-0.25997	0.5343	0.00026715	-0.100899	0.00161125	-0.159071
2020-11-11 20:00:00	5.1674	0.0025837	-0.257387	1.6365	0.00081825	-0.100081	0.00176545	-0.157306
2020-11-11 20:30:00	-3.3819	-0.001691	-0.259078	-1.1815	-0.00059075	-0.100671	-0.00110025	-0.158406
2020-11-11 21:00:00	0.2815	0.0001408	-0.258937	-1.0771	-0.00053855	-0.10121	0.00067935	-0.157727
2020-11-11 21:30:00	-1.7906	-0.0008953	-0.259832	0.7853	0.00039265	-0.100817	-0.00128795	-0.159015
2020-11-11 22:00:00	0.9828	0.0004914	-0.259341	-0.181	-9.05e-05	-0.100908	0.0005819	-0.158433
2020-11-11 22:30:00	-1.2406	-0.0006203	-0.259961	-0.459	-0.0002295	-0.101137	-0.0003908	-0.158824
2020-11-11 23:00:00	1.8251	0.0009125	-0.259048	0.2066	0.0001033	-0.101034	0.0008092	-0.158014
2020-11-11 23:30:00	0.5434	0.0002717	-0.258777	0.7311	0.00036555	-0.100668	-9.385e-05	-0.158108
2020-11-12	3.488	0.001744	-0.257033	0.3474	0.0001737	-0.100495	0.0015703	-0.156538
2020-11-12 00:30:00	-0.5287	-0.0002644	-0.257297	0.977	0.0004885	-0.100006	-0.0007529	-0.157291
2020-11-12 01:00:00	-1.9959	-0.0009979	-0.258295	-0.5801	-0.00029005	-0.100296	-0.00070785	-0.157999
2020-11-12 01:30:00	-0.7509	-0.0003754	-0.25867	-1.9706	-0.0009853	-0.101282	0.0006099	-0.157389
2020-11-12 02:00:00	-0.4907	-0.0002454	-0.258916	0.68	0.00034	-0.100942	-0.0005854	-0.157974
2020-11-12 02:30:00	-3.6122	-0.0018061	-0.260722	-0.2059	-0.00010295	-0.101044	-0.00170315	-0.159677
2020-11-12 03:00:00	-0.1487	-7.43e-05	-0.260796	-5.945	-0.0029725	-0.104017	0.0028982	-0.156779
2020-11-12 03:30:00	-3.6201	-0.00181	-0.262606	-0.2428	-0.0001214	-0.104138	-0.0016886	-0.158468
2020-11-12 04:00:00	-5.2501	-0.0026251	-0.265231	-1.4575	-0.00072875	-0.104867	-0.00189635	-0.160364
2020-11-12 04:30:00	-5.5271	-0.0027636	-0.267995	2.0051	0.00100255	-0.103865	-0.00376615	-0.16413
2020-11-12 05:00:00	-5.4683	-0.0027342	-0.270729	-0.3605	-0.00018025	-0.104045	-0.00255395	-0.166684
2020-11-12 05:30:00	-1.7007	-0.0008504	-0.27158		-0.0002788	-0.104324	-0.0005716	-0.167256
2020-11-12 06:00:00	-5.4807	-0.0027404	-0.27432	-2.4135	-0.00120675	-0.10553	-0.00153365	-0.16879
2020-11-12 06:30:00		-0.0004818	-0.274802	-0.979	-0.0004895	-0.10602	7.7e-06	-0.168782
2020-11-12 07:00:00	-1.9606	-0.0009803	-0.275782	-0.5429	-0.00027145	-0.106291	-0.00070885	-0.169491
2020-11-12 07:30:00	-2.7675	-0.0013838	-0.277166	-1.3791	-0.00068955	-0.106981	-0.00069425	-0.170185
2020-11-12 08:00:00	-13.8267	-0.0069133	-0.284079	-2.6767	-0.00133835	-0.108319	-0.00557495	-0.17576
2020-11-12 08:30:00		-0.0009169	-0.284996	-5.1748	-0.0025874	-0.110907	0.0016705	-0.174089
2020-11-12 09:00:00	-10.4568	-0.0052284	-0.290224	3.5421	0.00177105	-0.109136	-0.00699945	-0.181089
2020-11-12 09:30:00	-16.5351	-0.0082676	-0.298492	-1.1835	-0.00059175	-0.109727	-0.00767585	-0.188765
2020-11-12 10:00:00	-17.7549	-0.0088774	-0.307369	1.9456	0.0009728	-0.108755	-0.0098502	-0.198615
2020-11-12 10:30:00	-17.9373	-0.0089686	-0.316338	1.8927	0.00094635	-0.107808	-0.00991495	-0.20853
2020-11-12 11:00:00	-12.2543	-0.0061272	-0.322465	-2.0966	-0.0010483	-0.108856	-0.0050789	-0.213609
2020-11-12 11:30:00	-4.3933	-0.0021967	-0.324662		-0.0002788	-0.109135	-0.0019179	-0.215527
2020-11-12 12:00:00	-12.371	-0.0061855	-0.330847	2.2574	0.0011287	-0.108007	-0.0073142	-0.222841
2020-11-12 12:30:00	-12.1449	-0.0060724	-0.33692	-0.0797	-3.985e-05	-0.108046	-0.00603255	-0.228873
2020-11-12 13:00:00		-0.0002448	-0.337165		-0.0002788	-0.108325	3.4e-05	-0.228839
2020-11-12 13:30:00	-1.7042	-0.0008521	-0.338017	0.991	0.0004955	-0.10783	-0.0013476	-0.230187
2020-11-12 14:00:00	-10.1333	-0.0050666	-0.343083	1.1096	0.0005548	-0.107275	-0.0056214	-0.235808
2020-11-12 14:30:00	-9.4427	-0.0047214	-0.347805	1.6501	0.00082505	-0.10645	-0.00554645	-0.241355
2020-11-12 15:00:00	-0.9318	-0.0004659	-0.348271	1.4184	0.0007092	-0.105741	-0.0011751	-0.24253
2020-11-12 15:30:00	-5.8196	-0.0029098	-0.35118	0.5126	0.0002563	-0.105484	-0.0031661	-0.245696
2020-11-12 16:00:00		-0.0002122	-0.351393	-0.175	-8.75e-05	-0.105572	-0.0001247	-0.245821
2020-11-12 16:30:00	-2.3833	-0.0011917	-0.352584	0.239	0.0001195	-0.105452	-0.0013112	-0.247132
2020-11-12 17:00:00	-9.4955	-0.0047477	-0.357332	-0.7327	-0.00036635	-0.105819	-0.00438135	-0.251513
2020-11-12 17:30:00		-0.0003955	-0.357727	0.4351	0.00021755	-0.105601	-0.00061305	-0.252126
2020-11-12 18:00:00	-5.7334	-0.0028667	-0.360594	2.7082	0.0013541	-0.104247	-0.0042208	-0.256347
2020-11-12 18:30:00	0.361	0.0001805	-0.360414	2.5064	0.0012532	-0.102994	-0.0010727	-0.25742
2020-11-12 19:00:00	0.3058	0.0001529	-0.360261	0.3538	0.0001769	-0.102817	-2.4e-05	-0.257444
2020-11-12 19:30:00	-0.4502	-0.0002251	-0.360486	0.4619	0.00023095	-0.102586	-0.00045605	-0.2579
2020-11-12 20:00:00	-3.1775	-0.0015888	-0.362075	-0.7115	-0.00035575	-0.102942	-0.00123305	-0.259133
2020-11-12 20:30:00	-3.7199	-0.0018599	-0.363935	0.7241	0.00036205	-0.10258	-0.00222195	-0.261355
2020-11-12 21:00:00		-0.0011575	-0.365092	0.7437	0.00037185	-0.102208	-0.00152935	-0.262884
2020-11-12 21:30:00	-2.9201	-0.00146	-0.366552	2.1826	0.0010913	-0.101117	-0.0025513	-0.265436
2020-11-12 22:00:00	2.0503	0.0010251	-0.365527	1.276	0.000638	-0.100479	0.0003871	-0.265048
2020-11-12 22:30:00	-3.1149	-0.0015575	-0.367084	-0.9349	-0.00046745	-0.100946	-0.00109005	-0.266138
2020-11-12 23:00:00	-2.8781	-0.001439	-0.368524	1.0128	0.0005064	-0.10044	-0.0019454	-0.268084
2020-11-12 23:30:00	-0.3047	-0.0001523	-0.368676	1.9735	0.00098675	-0.0994529	-0.00113905	-0.269223
2020-11-13	-0.808	-0.000404	-0.36908	0.8369	0.00041845	-0.0990344	-0.00082245	-0.270045
2020-11-13 00:30:00	-0.8067	-0.0004033	-0.369483	0.2532	0.0001266	-0.0989078	-0.0005299	-0.270575
2020-11-13 01:00:00	-2.5146	-0.0012573	-0.37074	-0.6866	-0.0003433	-0.0992511	-0.000914	-0.271489
2020-11-13 01:30:00	-2.0934	-0.0010467	-0.371787	0.831	0.0004155	-0.0988356	-0.0014622	-0.272951
2020-11-13 02:00:00	-0.7486	-0.0003743	-0.372161	0.7561	0.00037805	-0.0984576	-0.00075235	-0.273704
2020-11-13 02:30:00	-1.7321	-0.0008661	-0.373028	2.1688	0.0010844	-0.0973732	-0.0019505	-0.275654
2020-11-13 03:00:00	-1.8866	-0.0009433	-0.373971	-2.7812	-0.0013906	-0.0987638	0.0004473	-0.275207
2020-11-13 03:30:00	-1.4584	-0.0007292	-0.3747	1.5784	0.0007892	-0.0979746	-0.0015184	-0.276725
2020-11-13 04:00:00	-4.5007	-0.0022504	-0.37695	-0.6149	-0.00030745	-0.098282	-0.00194295	-0.278668
2020-11-13 04:30:00	-1.3867	-0.0006934	-0.377644	-1.9351	-0.00096755	-0.0992496	0.00027415	-0.278394
2020-11-13 05:00:00	-0.9069	-0.0004534	-0.378097	1.2403	0.00062015	-0.0986294	-0.00107355	-0.279468
2020-11-13 05:30:00	-1.4219	-0.000711	-0.378808	1.0275	0.00051375	-0.0981157	-0.00122475	-0.280693
2020-11-13 06:00:00	-0.9647	-0.0004824	-0.379291	0.1144	5.72e-05	-0.0980585	-0.0005396	-0.281232
2020-11-13 06:30:00	-2.8491	-0.0014246	-0.380715	-1.3597	-0.00067985	-0.0987383	-0.00074475	-0.281977
2020-11-13 07:00:00	-0.3573	-0.0001787	-0.380894	1.6869	0.00084345	-0.0978949	-0.00102215	-0.282999
2020-11-13 07:30:00	-3.1505	-0.0015753	-0.382469	-2.8273	-0.00141365	-0.0993085	-0.00016165	-0.283161
2020-11-13 08:00:00	4.1524	0.0020762	-0.380393	-8.7057	-0.0002788	-0.0995873	0.002355	-0.280806
2020-11-13 08:30:00	-0.5416	-0.0002708	-0.380664	-0.0501	-2.505e-05	-0.0996124	-0.00024575	-0.281051
2020-11-13 09:00:00	-2.9824	-0.0014912	-0.382155	-5.1109	-0.00255545	-0.102168	0.00106425	-0.279987
2020-11-13 09:30:00	4.1819	0.002091	-0.380064	-3.6339	-0.00181695	-0.103985	0.00390795	-0.276079
2020-11-13 10:00:00	-10.2481	-0.0051241	-0.385188	-3.6878	-0.0018439	-0.105829	-0.0032802	-0.279359
2020-11-13 10:30:00	-0.5106	-0.0002553	-0.385443		-0.0002788	-0.106107	2.35e-05	-0.279336
2020-11-13 11:00:00	-1.0987	-0.0005494	-0.385993	-3.614	-0.001807	-0.107914	0.0012576	-0.278078
2020-11-13 11:30:00	2.2719	0.0011359	-0.384857	-2.8503	-0.00142515	-0.10934	0.00256105	-0.275517
2020-11-13 12:00:00	-4.0513	-0.0020257	-0.386883	-0.9245	-0.00046225	-0.109802	-0.00156345	-0.277081
2020-11-13 12:30:00	-13.2511	-0.0066255	-0.393508	-4.9674	-0.0024837	-0.112286	-0.0041418	-0.281223
2020-11-13 13:00:00	2.231	0.0011155	-0.392393	-0.2214	-0.0001107	-0.112396	0.0012262	-0.279996
2020-11-13 13:30:00	-0.5916	-0.0002958	-0.392688	3.137	0.0015685	-0.110828	-0.0018643	-0.281861
2020-11-13 14:00:00	0.5015	0.0002508	-0.392438	-2.3719	-0.00118595	-0.112014	0.00143675	-0.280424
2020-11-13 14:30:00	-2.2024	-0.0011012	-0.393539	0.6647	0.00033235	-0.111681	-0.00143355	-0.281857
2020-11-13 15:00:00	-3.149	-0.0015745	-0.395113	1.5769	0.00078845	-0.110893	-0.00236295	-0.28422
2020-11-13 15:30:00	-3.3879	-0.001694	-0.396807	-0.4011	-0.00020055	-0.111093	-0.00149345	-0.285714
2020-11-13 16:00:00	-1.3219	-0.000661	-0.397468	-1.3697	-0.00068485	-0.111778	2.385e-05	-0.28569
2020-11-13 16:30:00	0.7713	0.0003856	-0.397083	1.8151	0.00090755	-0.110871	-0.00052195	-0.286212
2020-11-13 17:00:00	-0.8061	-0.0004031	-0.397486	-1.6984	-0.0008492	-0.11172	0.0004461	-0.285766
2020-11-13 17:30:00	-8.2919	-0.0041459	-0.401632	-0.643	-0.0003215	-0.112041	-0.0038244	-0.28959
2020-11-13 18:00:00	0.0007	3.5e-07	-0.401631	1.6707	0.00083535	-0.111206	-0.000835	-0.290425
2020-11-13 18:30:00		-0.0007807	-0.402412	2.4895	0.00124475	-0.109961	-0.00202545	-0.292451
2020-11-13 19:00:00		-0.000201	-0.402613	-0.3919	-0.00019595	-0.110157	-5.05e-06	-0.292456
2020-11-13 19:30:00		-0.000201	-0.402814	0.096	4.8e-05	-0.110109	-0.000249	-0.292705
2020-11-13 20:00:00		-0.0003031	-0.403117		-0.0002788	-0.110388	-2.43e-05	-0.292729
2020-11-13 20:30:00	-1.3443	-0.0006721	-0.403789	-0.4006	-0.0002003	-0.110588	-0.0004718	-0.293201
2020-11-13 21:00:00	0.2343	0.0001172	-0.403672	-7.3001	-0.00365005	-0.114238	0.00376725	-0.289434
2020-11-13 21:30:00	0	0	-0.403672	-1.097	-0.0005485	-0.114787	0.0005485	-0.288885
2020-11-13 22:00:00	-1.1041	-0.0005521	-0.404224	-0.8766	-0.0004383	-0.115225	-0.0001138	-0.288999
2020-11-13 22:30:00	-2.1759	-0.0010879	-0.405312	2.7106	0.0013553	-0.11387	-0.0024432	-0.291442
2020-11-13 23:00:00	0.5443	0.0002722	-0.40504	0.4922	0.0002461	-0.113624	2.61e-05	-0.291416
2020-11-13 23:30:00	-1.9324	-0.0009662	-0.406006	-3.4402	-0.0017201	-0.115344	0.0007539	-0.290662
2020-11-14	-1.9066	-0.0009533	-0.406959	1.2211	0.00061055	-0.114733	-0.00156385	-0.292226
2020-11-14 00:30:00	-1.0528	-0.0005264	-0.407486	-1.5567	-0.00077835	-0.115512	0.00025195	-0.291974
2020-11-14 01:00:00	-0.3254	-0.0001627	-0.407648	-4.2463	-0.00212315	-0.117635	0.00196045	-0.290014
2020-11-14 01:30:00	-1.0132	-0.0005066	-0.408155	-3.2213	-0.00161065	-0.119246	0.00110405	-0.288909
2020-11-14 02:00:00	-0.6589	-0.0003295	-0.408485	0.216	0.000108	-0.119138	-0.0004375	-0.289347
2020-11-14 02:30:00	-1.7363	-0.0008681	-0.409353	-5.4196	-0.0027098	-0.121847	0.0018417	-0.287505
2020-11-14 03:00:00	-0.2669	-0.0001334	-0.409486	-0.9168	-0.0004584	-0.122306	0.000325	-0.28718
2020-11-14 03:30:00	-4.3868	-0.0021934	-0.411679	-0.8811	-0.00044055	-0.122746	-0.00175285	-0.288933
2020-11-14 04:00:00	-2.3537	-0.0011768	-0.412856	-0.5996	-0.0002998	-0.123046	-0.000877	-0.28981
2020-11-14 04:30:00	-2.2622	-0.0011311	-0.413987	-1.793	-0.0008965	-0.123943	-0.0002346	-0.290045
2020-11-14 05:00:00	-2.5344	-0.0012672	-0.415255		0	-0.123943	-0.0012672	-0.291312
2020-11-14 05:30:00	-2.3702	-0.0011851	-0.41644		-0.0002788	-0.124221	-0.0009063	-0.292218
2020-11-14 06:00:00	0.8092	0.0004046	-0.416035	-1.1962	-0.0005981	-0.12482	0.0010027	-0.291216
2020-11-14 06:30:00	-1.3912	-0.0006956	-0.416731	-6.237	-0.0031185	-0.127938	0.0024229	-0.288793
2020-11-14 07:00:00	-2.9363	-0.0014682	-0.418199	-3.6673	-0.00183365	-0.129772	0.00036545	-0.288427
2020-11-14 07:30:00	-2.1628	-0.0010814	-0.41928	-0.1452	-7.26e-05	-0.129844	-0.0010088	-0.289436
2020-11-14 08:00:00	-1.844	-0.000922	-0.420202	-2.0266	-0.0010133	-0.130858	9.13e-05	-0.289345
2020-11-14 08:30:00	9.4393	0.0047196	-0.415483	-0.4082	-0.0002041	-0.131062	0.0049237	-0.284421
2020-11-14 09:00:00	-1.7403	-0.0008702	-0.416353	-8.2646	-0.0041323	-0.135194	0.0032621	-0.281159
2020-11-14 09:30:00	-1.0714	-0.0005357	-0.416889	-3.1036	-0.0015518	-0.136746	0.0010161	-0.280143
2020-11-14 10:00:00	-8.0512	-0.0040256	-0.420914	-0.0139	-6.95e-06	-0.136753	-0.00401865	-0.284161
2020-11-14 10:30:00	-5.495	-0.0027475	-0.423662	-5.7412	-0.0028706	-0.139623	0.0001231	-0.284038
2020-11-14 11:00:00	5.2365	0.0026182	-0.421043	-1.5026	-0.0007513	-0.140375	0.0033695	-0.280669
2020-11-14 11:30:00	0.9932	0.0004966	-0.420547	-0.7435	-0.00037175	-0.140746	0.00086835	-0.2798
2020-11-14 12:00:00	-1.8427	-0.0009214	-0.421468	-2.6037	-0.00130185	-0.142048	0.00038045	-0.27942
2020-11-14 12:30:00	-7.2369	-0.0036184	-0.425087	-1.8205	-0.00091025	-0.142958	-0.00270815	-0.282128
2020-11-14 13:00:00	6.1584	0.0030792	-0.422007	0.6401	0.00032005	-0.142638	0.00275915	-0.279369
2020-11-14 13:30:00	1.2287	0.0006144	-0.421393	-4.9357	-0.00246785	-0.145106	0.00308225	-0.276287
2020-11-14 14:00:00	3.7129	0.0018564	-0.419537	-0.3147	-0.00015735	-0.145264	0.00201375	-0.274273
2020-11-14 14:30:00		-0.0002706	-0.419807	-1.8088	-0.0009044	-0.146168	0.0006338	-0.273639
2020-11-14 15:00:00	-0.7527	-0.0003763	-0.420184	-0.542	-0.000271	-0.146439	-0.0001053	-0.273745
2020-11-14 15:30:00	0.9619	0.0004809	-0.419703	-1.3275	-0.00066375	-0.147103	0.00114465	-0.2726
2020-11-14 16:00:00		-0.0002122	-0.419915	1.3996	0.0006998	-0.146403	-0.000912	-0.273512
2020-11-14 16:30:00		-0.0002122	-0.420127	-2.0539	-0.00102695	-0.14743	0.00081475	-0.272697
2020-11-14 17:00:00		-0.0003955	-0.420523		-0.0002788	-0.147709	-0.0001167	-0.272814
2020-11-14 17:30:00	-3.3403	-0.0016702	-0.422193	0.5736	0.0002868	-0.147422	-0.001957	-0.274771
2020-11-14 18:00:00	-6.127	-0.0030635	-0.425256	0.6215	0.00031075	-0.147111	-0.00337425	-0.278145
2020-11-14 18:30:00	-2.8544	-0.0014272	-0.426683	-0.4784	-0.0002392	-0.14735	-0.001188	-0.279333
2020-11-14 19:00:00	-5.664	-0.002832	-0.429515	0.6297	0.00031485	-0.147036	-0.00314685	-0.28248
2020-11-14 19:30:00	1.1089	0.0005544	-0.428961	-4.0698	-0.0020349	-0.14907	0.0025893	-0.279891
2020-11-14 20:00:00	-0.6061	-0.0003031	-0.429264		-0.0002788	-0.149349	-2.43e-05	-0.279915
2020-11-14 20:30:00	3.1082	0.0015541	-0.42771		-0.0002788	-0.149628	0.0018329	-0.278082
2020-11-14 21:00:00	-0.7512	-0.0003756	-0.428086	-4.1405	-0.00207025	-0.151698	0.00169465	-0.276387
2020-11-14 21:30:00	-2.496	-0.001248	-0.429334	-2.5805	-0.00129025	-0.152989	4.225e-05	-0.276345
2020-11-14 22:00:00	-5.0907	-0.0025453	-0.431879	-0.5308	-0.0002654	-0.153254	-0.0022799	-0.278625
2020-11-14 22:30:00	-3.8704	-0.0019352	-0.433814	1.7705	0.00088525	-0.152369	-0.00282045	-0.281445
2020-11-14 23:00:00	-2.1188	-0.0010594	-0.434874	-1.6311	-0.00081555	-0.153184	-0.00024385	-0.281689
2020-11-14 23:30:00		-0.000374	-0.435248		-0.0002788	-0.153463	-9.52e-05	-0.281784
2020-11-15	-2.0855	-0.0010427	-0.43629		0	-0.153463	-0.0010427	-0.282827
2020-11-15 00:30:00	-5.2113	-0.0026056	-0.438896		-0.0002788	-0.153742	-0.0023268	-0.285154
2020-11-15 01:00:00	-3.4656	-0.0017328	-0.440629	-0.5837	-0.00029185	-0.154034	-0.00144095	-0.286595
2020-11-15 01:30:00	-1.0768	-0.0005384	-0.441167	-0.8865	-0.00044325	-0.154477	-9.515e-05	-0.28669
2020-11-15 02:00:00	1.3737	0.0006868	-0.44048		-0.0002788	-0.154756	0.0009656	-0.285724
2020-11-15 02:30:00		-0.0003519	-0.440832	-2.3477	-0.00117385	-0.15593	0.00082195	-0.284903
2020-11-15 03:00:00	-3.3178	-0.0016589	-0.442491	0.6159	0.00030795	-0.155622	-0.00196685	-0.286869
2020-11-15 03:30:00	-0.6107	-0.0003053	-0.442796	-2.7268	-0.0013634	-0.156985	0.0010581	-0.285811
2020-11-15 04:00:00	-0.0892	-4.46e-05	-0.442841	2.1422	0.0010711	-0.155914	-0.0011157	-0.286927
2020-11-15 04:30:00	-0.4415	-0.0002208	-0.443062		-0.0002788	-0.156193	5.8e-05	-0.286869
2020-11-15 05:00:00		-0.0002729	-0.443335	0.14	7e-05	-0.156123	-0.0003429	-0.287212
2020-11-15 05:30:00	1.8552	0.0009276	-0.442407	-0.0787	-3.935e-05	-0.156162	0.00096695	-0.286245
2020-11-15 06:00:00	-0.2949	-0.0001475	-0.442555	0.1709	8.545e-05	-0.156077	-0.00023295	-0.286478
2020-11-15 06:30:00		-0.0004818	-0.443036	2.9648	0.0014824	-0.154594	-0.0019642	-0.288442
2020-11-15 07:00:00		-0.0010013	-0.444038	0.677	0.0003385	-0.154256	-0.0013398	-0.289782
2020-11-15 07:30:00	-7.6825	-0.0038412	-0.447879	-1.5714	-0.0007857	-0.155041	-0.0030555	-0.292837
2020-11-15 08:00:00	-6.9724	-0.0034862	-0.451365	-2.0405	-0.00102025	-0.156062	-0.00246595	-0.295303
2020-11-15 08:30:00	-2.6341	-0.001317	-0.452682	-2.1036	-0.0010518	-0.157113	-0.0002652	-0.295569
2020-11-15 09:00:00		-0.0009663	-0.453648		-0.0002788	-0.157392	-0.0006875	-0.296256
2020-11-15 09:30:00		-0.0009663	-0.454615	-2.486	-0.001243	-0.158635	0.0002767	-0.295979
2020-11-15 10:00:00	-4.6157	-0.0023078	-0.456922	-4.2691	-0.00213455	-0.16077	-0.00017325	-0.296153
2020-11-15 10:30:00	0.9715	0.0004858	-0.456437	-5.7649	-0.00288245	-0.163652	0.00336825	-0.292784
2020-11-15 11:00:00	1.2939	0.0006469	-0.45579		-0.0002788	-0.163931	0.0009257	-0.291859
2020-11-15 11:30:00	5.7283	0.0028642	-0.452926	0.4864	0.0002432	-0.163688	0.002621	-0.289238
2020-11-15 12:00:00	-2.486	-0.001243	-0.454169	-3.9507	-0.00197535	-0.165663	0.00073235	-0.288505
2020-11-15 12:30:00	4.1271	0.0020636	-0.452105	-0.8576	-0.0004288	-0.166092	0.0024924	-0.286013
2020-11-15 13:00:00	-2.466	-0.001233	-0.453338	-4.6428	-0.0023214	-0.168413	0.0010884	-0.284924
2020-11-15 13:30:00	0.603	0.0003015	-0.453036	-3.093	-0.0015465	-0.16996	0.001848	-0.283076
2020-11-15 14:00:00	-2.68	-0.00134	-0.454376	-0.3594	-0.0001797	-0.17014	-0.0011603	-0.284237
2020-11-15 14:30:00	-4.4501	-0.0022251	-0.456602	-1.3634	-0.0006817	-0.170821	-0.0015434	-0.28578
2020-11-15 15:00:00	2.7169	0.0013585	-0.455243		-0.0002788	-0.1711	0.0016373	-0.284143
2020-11-15 15:30:00	1.3232	0.0006616	-0.454581	1.1274	0.0005637	-0.170536	9.79e-05	-0.284045
2020-11-15 16:00:00	-1.4909	-0.0007455	-0.455327	-0.9463	-0.00047315	-0.17101	-0.00027235	-0.284317
2020-11-15 16:30:00		-0.0002122	-0.455539	-1.8147	-0.00090735	-0.171917	0.00069515	-0.283622
2020-11-15 17:00:00	-0.2158	-0.0001079	-0.455647		-0.0002788	-0.172196	0.0001709	-0.283451
2020-11-15 17:30:00	-3.9719	-0.0019859	-0.457633		-0.0002788	-0.172475	-0.0017071	-0.285158
2020-11-15 18:00:00	-1.8907	-0.0009453	-0.458578		-0.0002788	-0.172753	-0.0006665	-0.285825
2020-11-15 18:30:00		-0.0007807	-0.459359		-0.0002788	-0.173032	-0.0005019	-0.286327
2020-11-15 19:00:00	-4.8731	-0.0024365	-0.461795		-0.0002788	-0.173311	-0.0021577	-0.288484
2020-11-15 19:30:00	-2.5404	-0.0012702	-0.463066		-0.0002788	-0.17359	-0.0009914	-0.289476
2020-11-15 20:00:00	-5.9105	-0.0029552	-0.466021		-0.0002788	-0.173869	-0.0026764	-0.292152
2020-11-15 20:30:00	-8.0527	-0.0040264	-0.470047		-0.0002788	-0.174147	-0.0037476	-0.2959
2020-11-15 21:00:00	-0.9907	-0.0004953	-0.470543		-0.0002788	-0.174426	-0.0002165	-0.296116
2020-11-15 21:30:00	-8.6711	-0.0043355	-0.474878		-0.0002788	-0.174705	-0.0040567	-0.300173
2020-11-15 22:00:00	0.2911	0.0001456	-0.474732		-0.0002788	-0.174984	0.0004244	-0.299749
2020-11-15 22:30:00	-2.2581	-0.0011291	-0.475862		-0.0002788	-0.175263	-0.0008503	-0.300599
2020-11-15 23:00:00		-0.000374	-0.476236		-0.0002788	-0.175541	-9.52e-05	-0.300694
2020-11-15 23:30:00		-0.000374	-0.47661		-0.0002788	-0.17582	-9.52e-05	-0.300789
2020-11-16		-0.0004963	-0.477106		-0.0002788	-0.176099	-0.0002175	-0.301007
2020-11-16 00:30:00		-0.0004963	-0.477602		-0.0002788	-0.176378	-0.0002175	-0.301224
2020-11-16 01:00:00		-0.0004237	-0.478026		-0.0002788	-0.176657	-0.0001449	-0.301369
2020-11-16 01:30:00		-0.0004237	-0.47845		-0.0002788	-0.176935	-0.0001449	-0.301514
2020-11-16 02:00:00		-0.0003519	-0.478801		-0.0002788	-0.177214	-7.31e-05	-0.301587
2020-11-16 02:30:00		-0.0003519	-0.479153		-0.0002788	-0.177493	-7.31e-05	-0.30166
2020-11-16 03:00:00		-0.000351	-0.479504		-0.0002788	-0.177772	-7.22e-05	-0.301733
2020-11-16 03:30:00		-0.000351	-0.479855		-0.0002788	-0.178051	-7.22e-05	-0.301805
2020-11-16 04:00:00		-0.0005921	-0.480447		-0.0002788	-0.178329	-0.0003133	-0.302118
2020-11-16 04:30:00		-0.0005921	-0.48104		-0.0002788	-0.178608	-0.0003133	-0.302431
2020-11-16 05:00:00		-0.0002729	-0.481312		-0.0002788	-0.178887	5.9e-06	-0.302426
2020-11-16 05:30:00		-0.0002729	-0.481585		-0.0002788	-0.179166	5.9e-06	-0.30242
2020-11-16 06:00:00		-0.0004818	-0.482067		-0.0002788	-0.179445	-0.000203	-0.302623
2020-11-16 06:30:00		-0.0004818	-0.482549		-0.0002788	-0.179723	-0.000203	-0.302826
2020-11-16 07:00:00		-0.0010013	-0.48355		-0.0002788	-0.180002	-0.0007225	-0.303548
2020-11-16 07:30:00		-0.0010013	-0.484552		-0.0002788	-0.180281	-0.0007225	-0.304271
2020-11-16 08:00:00	5.168	0.002584	-0.481968		-0.0002788	-0.18056	0.0028628	-0.301408
2020-11-16 08:30:00	4.0224	0.0020112	-0.479956		-0.0002788	-0.180839	0.00229	-0.299118
2020-11-16 09:00:00	-1.834	-0.000917	-0.480873		-0.0002788	-0.181117	-0.0006382	-0.299756
2020-11-16 09:30:00	-8.7841	-0.004392	-0.485265		-0.0002788	-0.181396	-0.0041132	-0.303869
2020-11-16 10:00:00	-6.3932	-0.0031966	-0.488462		-0.0002788	-0.181675	-0.0029178	-0.306787
2020-11-16 10:30:00	-6.0984	-0.0030492	-0.491511		-0.0002788	-0.181954	-0.0027704	-0.309557
2020-11-16 11:00:00	2.468	0.001234	-0.490277		-0.0002788	-0.182233	0.0015128	-0.308045
2020-11-16 11:30:00	-19.4443	-0.0097221	-0.499999		-0.0002788	-0.182511	-0.0094433	-0.317488
2020-11-16 12:00:00	-28.7151	-0.0143576	-0.514357		-0.0002788	-0.18279	-0.0140788	-0.331567
2020-11-16 12:30:00	-8.0065	-0.0040033	-0.51836		-0.0002788	-0.183069	-0.0037245	-0.335291
2020-11-16 13:00:00	-4.9077	-0.0024539	-0.520814		-0.0002788	-0.183348	-0.0021751	-0.337466
2020-11-16 13:30:00	-3.7678	-0.0018839	-0.522698		-0.0002788	-0.183627	-0.0016051	-0.339071
2020-11-16 14:00:00	-9.148	-0.004574	-0.527272		-0.0002788	-0.183905	-0.0042952	-0.343367
2020-11-16 14:30:00	3.3764	0.0016882	-0.525584		-0.0002788	-0.184184	0.001967	-0.3414
2020-11-16 15:00:00	3.8363	0.0019181	-0.523666		-0.0002788	-0.184463	0.0021969	-0.339203
2020-11-16 15:30:00	-9.0259	-0.0045129	-0.528179		-0.0002788	-0.184742	-0.0042341	-0.343437
2020-11-16 16:00:00		-0.0002122	-0.528391		-0.0002788	-0.185021	6.66e-05	-0.34337
2020-11-16 16:30:00		-0.0002122	-0.528603		-0.0002788	-0.185299	6.66e-05	-0.343304
2020-11-16 17:00:00	-0.5803	-0.0002901	-0.528893		-0.0002788	-0.185578	-1.13e-05	-0.343315
2020-11-16 17:30:00	-4.0334	-0.0020167	-0.53091		-0.0002788	-0.185857	-0.0017379	-0.345053
2020-11-16 18:00:00		-0.0007807	-0.53169		-0.0002788	-0.186136	-0.0005019	-0.345555
2020-11-16 18:30:00		-0.0007807	-0.532471		-0.0002788	-0.186415	-0.0005019	-0.346057
2020-11-16 19:00:00	-5.9427	-0.0029713	-0.535442		-0.0002788	-0.186693	-0.0026925	-0.348749
2020-11-16 19:30:00	-0.8248	-0.0004124	-0.535855		-0.0002788	-0.186972	-0.0001336	-0.348883
2020-11-16 20:00:00	3.1315	0.0015657	-0.534289		-0.0002788	-0.187251	0.0018445	-0.347038
2020-11-16 20:30:00	-8.3684	-0.0041842	-0.538473		-0.0002788	-0.18753	-0.0039054	-0.350944
2020-11-16 21:00:00	-5.7461	-0.0028731	-0.541346		-0.0002788	-0.187809	-0.0025943	-0.353538
2020-11-16 21:30:00	-1.9106	-0.0009553	-0.542302		-0.0002788	-0.188087	-0.0006765	-0.354214
2020-11-16 22:00:00	1.8301	0.0009151	-0.541387		-0.0002788	-0.188366	0.0011939	-0.353021
2020-11-16 22:30:00	-5.6365	-0.0028182	-0.544205		-0.0002788	-0.188645	-0.0025394	-0.35556
2020-11-16 23:00:00	-3.3634	-0.0016817	-0.545887		-0.0002788	-0.188924	-0.0014029	-0.356963
2020-11-16 23:30:00	4.2766	0.0021383	-0.543748		-0.0002788	-0.189203	0.0024171	-0.354546
2020-11-17	-4.7394	-0.0023697	-0.546118		-0.0002788	-0.189481	-0.0020909	-0.356637
2020-11-17 00:30:00	0.6589	0.0003295	-0.545788		-0.0002788	-0.18976	0.0006083	-0.356028
2020-11-17 01:00:00	-0.9997	-0.0004999	-0.546288		-0.0002788	-0.190039	-0.0002211	-0.356249
2020-11-17 01:30:00	-2.0487	-0.0010244	-0.547313		-0.0002788	-0.190318	-0.0007456	-0.356995
2020-11-17 02:00:00	-3.3165	-0.0016582	-0.548971		-0.0002788	-0.190597	-0.0013794	-0.358374
2020-11-17 02:30:00	1.9815	0.0009908	-0.54798		-0.0002788	-0.190875	0.0012696	-0.357105
2020-11-17 03:00:00	-0.2944	-0.0001472	-0.548127		-0.0002788	-0.191154	0.0001316	-0.356973
2020-11-17 03:30:00	-1.9158	-0.0009579	-0.549085		-0.0002788	-0.191433	-0.0006791	-0.357652
2020-11-17 04:00:00	-4.364	-0.002182	-0.551267		-0.0002788	-0.191712	-0.0019032	-0.359556
2020-11-17 04:30:00	-1.0662	-0.0005331	-0.5518		-0.0002788	-0.191991	-0.0002543	-0.35981
2020-11-17 05:00:00	-1.785	-0.0008925	-0.552693		-0.0002788	-0.192269	-0.0006137	-0.360424
2020-11-17 05:30:00	-0.5458	-0.0002729	-0.552966		-0.0002788	-0.192548	5.9e-06	-0.360418
2020-11-17 06:00:00		-0.0004818	-0.553448		-0.0002788	-0.192827	-0.000203	-0.360621
2020-11-17 06:30:00	-3.4017	-0.0017008	-0.555148		-0.0002788	-0.193106	-0.001422	-0.362043
2020-11-17 07:00:00	-0.789	-0.0003945	-0.555543		-0.0002788	-0.193385	-0.0001157	-0.362158
2020-11-17 07:30:00	-3.3225	-0.0016613	-0.557204		-0.0002788	-0.193663	-0.0013825	-0.363541
2020-11-17 08:00:00	6.7952	0.0033976	-0.553807		-0.0002788	-0.193942	0.0036764	-0.359864
2020-11-17 08:30:00	0.9642	0.0004821	-0.553324		-0.0002788	-0.194221	0.0007609	-0.359104
2020-11-17 09:00:00	-7.9627	-0.0039813	-0.557306		-0.0002788	-0.1945	-0.0037025	-0.362806
2020-11-17 09:30:00	-8.7465	-0.0043733	-0.561679		-0.0002788	-0.194779	-0.0040945	-0.366901
2020-11-17 10:00:00	4.2725	0.0021363	-0.559543		-0.0002788	-0.195057	0.0024151	-0.364485
2020-11-17 10:30:00	-7.9645	-0.0039823	-0.563525		-0.0002788	-0.195336	-0.0037035	-0.368189
2020-11-17 11:00:00	-14.4643	-0.0072322	-0.570757		-0.0002788	-0.195615	-0.0069534	-0.375142
2020-11-17 11:30:00	-23.3226	-0.0116613	-0.582419		-0.0002788	-0.195894	-0.0113825	-0.386525
2020-11-17 12:00:00	4.7814	0.0023907	-0.580028		-0.0002788	-0.196173	0.0026695	-0.383855
2020-11-17 12:30:00	-23.7913	-0.0118957	-0.591924		-0.0002788	-0.196451	-0.0116169	-0.395472
2020-11-17 13:00:00	-2.4979	-0.001249	-0.593173		-0.0002788	-0.19673	-0.0009702	-0.396442
2020-11-17 13:30:00	-4.8336	-0.0024168	-0.595589	0.819	0.0004095	-0.196321	-0.0028263	-0.399269
2020-11-17 14:00:00	0.7275	0.0003638	-0.595226	-0.0605	-3.025e-05	-0.196351	0.00039405	-0.398875
2020-11-17 14:30:00	5.4506	0.0027253	-0.5925	-1.2346	-0.0006173	-0.196968	0.0033426	-0.395532
2020-11-17 15:00:00	0.9264	0.0004632	-0.592037	-1.4707	-0.00073535	-0.197704	0.00119855	-0.394334
2020-11-17 15:30:00	-0.6888	-0.0003444	-0.592381	2.0334	0.0010167	-0.196687	-0.0013611	-0.395695
2020-11-17 16:00:00	-3.304	-0.001652	-0.594033	-0.2017	-0.00010085	-0.196788	-0.00155115	-0.397246
2020-11-17 16:30:00	-1.3701	-0.0006851	-0.594719	-0.2604	-0.0001302	-0.196918	-0.0005549	-0.397801
2020-11-17 17:00:00	-0.5168	-0.0002584	-0.594977	2.0612	0.0010306	-0.195887	-0.001289	-0.39909
2020-11-17 17:30:00	-0.0401	-2e-05	-0.594997	-0.6488	-0.0003244	-0.196212	0.0003044	-0.398785
2020-11-17 18:00:00	0.4132	0.0002066	-0.59479	-2.0643	-0.00103215	-0.197244	0.00123875	-0.397547
2020-11-17 18:30:00	-1.2303	-0.0006151	-0.595405	-1.0488	-0.0005244	-0.197768	-9.07e-05	-0.397637
2020-11-17 19:00:00	-4.732	-0.002366	-0.597771	-1.8976	-0.0009488	-0.198717	-0.0014172	-0.399054
2020-11-17 19:30:00	-3.6344	-0.0018172	-0.599589	0.5225	0.00026125	-0.198456	-0.00207845	-0.401133
2020-11-17 20:00:00	-0.3828	-0.0001914	-0.59978	-1.0497	-0.00052485	-0.198981	0.00033345	-0.400799
2020-11-17 20:30:00	-0.6955	-0.0003477	-0.600128	-2.649	-0.0013245	-0.200305	0.0009768	-0.399823
2020-11-17 21:00:00	-2.0589	-0.0010295	-0.601157	-3.6469	-0.00182345	-0.202129	0.00079395	-0.399029
2020-11-17 21:30:00	-0.8051	-0.0004026	-0.60156	0.4116	0.0002058	-0.201923	-0.0006084	-0.399637
2020-11-17 22:00:00	-3.1358	-0.0015679	-0.603128	-4.6551	-0.00232755	-0.20425	0.00075965	-0.398877
2020-11-17 22:30:00	-0.0878	-4.39e-05	-0.603172	1.6651	0.00083255	-0.203418	-0.00087645	-0.399754
2020-11-17 23:00:00	1.926	0.000963	-0.602209	0.5673	0.00028365	-0.203134	0.00067935	-0.399075
2020-11-17 23:30:00	-2.2605	-0.0011302	-0.603339	-1.8647	-0.00093235	-0.204066	-0.00019785	-0.399272
2020-11-18	-4.1255	-0.0020628	-0.605402	-2.635	-0.0013175	-0.205384	-0.0007453	-0.400018
2020-11-18 00:30:00	-2.0452	-0.0010226	-0.606424	-1.2017	-0.00060085	-0.205985	-0.00042175	-0.400439
2020-11-18 01:00:00	-5.2154	-0.0026077	-0.609032	-3.9337	-0.00196685	-0.207952	-0.00064085	-0.40108
2020-11-18 01:30:00		-0.0004237	-0.609456	-1.1592	-0.0005796	-0.208531	0.0001559	-0.400924
2020-11-18 02:00:00		-0.0003519	-0.609808	-0.799	-0.0003995	-0.208931	4.76e-05	-0.400877
2020-11-18 02:30:00		-0.0003519	-0.610159	-0.958	-0.000479	-0.20941	0.0001271	-0.40075
2020-11-18 03:00:00	2.0814	0.0010407	-0.609119	-1.0207	-0.00051035	-0.20992	0.00155105	-0.399199
2020-11-18 03:30:00		-0.000351	-0.60947	1.8422	0.0009211	-0.208999	-0.0012721	-0.400471
2020-11-18 04:00:00		-0.0005921	-0.610062	-4.8263	-0.00241315	-0.211412	0.00182105	-0.39865
2020-11-18 04:30:00	-2.3751	-0.0011875	-0.611249	-3.2365	-0.00161825	-0.21303	0.00043075	-0.398219
2020-11-18 05:00:00	3.894	0.001947	-0.609302	-1.713	-0.0008565	-0.213887	0.0028035	-0.395415
2020-11-18 05:30:00	1.4911	0.0007455	-0.608557	-0.0686	-3.43e-05	-0.213921	0.0007798	-0.394636
2020-11-18 06:00:00	-6.9587	-0.0034794	-0.612036	3.6219	0.00181095	-0.21211	-0.00529035	-0.399926
2020-11-18 06:30:00	-2.042	-0.001021	-0.613057	-3.8616	-0.0019308	-0.214041	0.0009098	-0.399016
2020-11-18 07:00:00	-9.7354	-0.0048677	-0.617925	-3.3755	-0.00168775	-0.215729	-0.00317995	-0.402196
2020-11-18 07:30:00	-3.7423	-0.0018711	-0.619796	-4.6371	-0.00231855	-0.218047	0.00044745	-0.401749
2020-11-18 08:00:00	-1.8338	-0.0009169	-0.620713	0.2045	0.00010225	-0.217945	-0.00101915	-0.402768
2020-11-18 08:30:00	-5.7696	-0.0028848	-0.623598	0.8	0.0004	-0.217545	-0.0032848	-0.406053
2020-11-18 09:00:00	-17.3506	-0.0086753	-0.632273	-3.1021	-0.00155105	-0.219096	-0.00712425	-0.413177
2020-11-18 09:30:00	0	0	-0.632273	1.9203	0.00096015	-0.218136	-0.00096015	-0.414137
2020-11-18 10:00:00	-12.8533	-0.0064267	-0.6387	1.0537	0.00052685	-0.217609	-0.00695355	-0.421091
2020-11-18 10:30:00	-7.0458	-0.0035229	-0.642223	0.5249	0.00026245	-0.217347	-0.00378535	-0.424876
2020-11-18 11:00:00	-10.2914	-0.0051457	-0.647368	-1.8027	-0.00090135	-0.218248	-0.00424435	-0.42912
2020-11-18 11:30:00	10.9897	0.0054949	-0.641873	-3.5516	-0.0017758	-0.220024	0.0072707	-0.42185
2020-11-18 12:00:00	9.735	0.0048675	-0.637006	4.4023	0.00220115	-0.217823	0.00266635	-0.419183
2020-11-18 12:30:00	3.1099	0.001555	-0.635451	-6.7101	-0.00335505	-0.221178	0.00491005	-0.414273
2020-11-18 13:00:00	-1.7974	-0.0008987	-0.63635	-1.1233	-0.00056165	-0.221739	-0.00033705	-0.41461
2020-11-18 13:30:00		-0.0002448	-0.636594	-0.4949	-0.00024745	-0.221987	2.65e-06	-0.414608
2020-11-18 14:00:00	-7.8647	-0.0039323	-0.640527	-0.5487	-0.00027435	-0.222261	-0.00365795	-0.418266
2020-11-18 14:30:00	-0.7992	-0.0003996	-0.640926	0.2933	0.00014665	-0.222115	-0.00054625	-0.418812
2020-11-18 15:00:00		-0.000105	-0.641031	-0.1923	-9.615e-05	-0.222211	-8.85e-06	-0.418821
2020-11-18 15:30:00	-3.1175	-0.0015588	-0.64259	1.0144	0.0005072	-0.221704	-0.002066	-0.420887
2020-11-18 16:00:00		-0.0002122	-0.642802	-2.6376	-0.0013188	-0.223022	0.0011066	-0.41978
2020-11-18 16:30:00		-0.0002122	-0.643015	-4.9566	-0.0024783	-0.225501	0.0022661	-0.417514
2020-11-18 17:00:00	-4.9581	-0.002479	-0.645494	-1.2937	-0.00064685	-0.226147	-0.00183215	-0.419346
2020-11-18 17:30:00	-8.7595	-0.0043797	-0.649873	-2.2244	-0.0011122	-0.22726	-0.0032675	-0.422614
2020-11-18 18:00:00	1.0152	0.0005076	-0.649366	-0.2908	-0.0001454	-0.227405	0.000653	-0.421961
2020-11-18 18:30:00	-0.1857	-9.29e-05	-0.649459	-3.991	-0.0019955	-0.229401	0.0019026	-0.420058
2020-11-18 19:00:00	0.8252	0.0004126	-0.649046		-0.0002788	-0.229679	0.0006914	-0.419367
2020-11-18 19:30:00		-0.000201	-0.649247		-0.0002788	-0.229958	7.78e-05	-0.419289
2020-11-18 20:00:00	-5.8924	-0.0029462	-0.652193	0.1468	7.34e-05	-0.229885	-0.0030196	-0.422308
2020-11-18 20:30:00	-0.2077	-0.0001038	-0.652297	-0.1393	-6.965e-05	-0.229954	-3.415e-05	-0.422343
2020-11-18 21:00:00	-4.1098	-0.0020549	-0.654352	-3.1986	-0.0015993	-0.231554	-0.0004556	-0.422798
2020-11-18 21:30:00	-3.6792	-0.0018396	-0.656191	-0.3326	-0.0001663	-0.23172	-0.0016733	-0.424471
2020-11-18 22:00:00	0.2173	0.0001086	-0.656083	3.3276	0.0016638	-0.230056	-0.0015552	-0.426027
2020-11-18 22:30:00	-4.3264	-0.0021632	-0.658246	0.9386	0.0004693	-0.229587	-0.0026325	-0.428659
2020-11-18 23:00:00	0.1671	8.35e-05	-0.658163	-1.4255	-0.00071275	-0.2303	0.00079625	-0.427863
2020-11-18 23:30:00	-2.014	-0.001007	-0.65917	0	0	-0.2303	-0.001007	-0.42887
2020-11-19	-0.1779	-8.9e-05	-0.659259	2.2352	0.0011176	-0.229182	-0.0012066	-0.430076
2020-11-19 00:30:00	-2.8309	-0.0014155	-0.660674	-3.137	-0.0015685	-0.230751	0.000153	-0.429923
2020-11-19 01:00:00	0.0431	2.16e-05	-0.660652	1.9801	0.00099005	-0.229761	-0.00096845	-0.430892
2020-11-19 01:30:00	2.5439	0.0012719	-0.659381	-2.4749	-0.00123745	-0.230998	0.00250935	-0.428383
2020-11-19 02:00:00	3.1109	0.0015554	-0.657825	-3.009	-0.0015045	-0.232502	0.0030599	-0.425323
2020-11-19 02:30:00		-0.0003519	-0.658177	3.6317	0.00181585	-0.230687	-0.00216775	-0.42749
2020-11-19 03:00:00	2.2523	0.0011262	-0.657051	3.131	0.0015655	-0.229121	-0.0004393	-0.42793
2020-11-19 03:30:00	-0.3041	-0.0001521	-0.657203	2.0182	0.0010091	-0.228112	-0.0011612	-0.429091
2020-11-19 04:00:00	-1.3459	-0.000673	-0.657876	-0.9109	-0.00045545	-0.228567	-0.00021755	-0.429308
2020-11-19 04:30:00	0.7913	0.0003956	-0.65748	0.0884	4.42e-05	-0.228523	0.0003514	-0.428957
2020-11-19 05:00:00	-1.505	-0.0007525	-0.658233	-0.1904	-9.52e-05	-0.228618	-0.0006573	-0.429614
2020-11-19 05:30:00	-3.5652	-0.0017826	-0.660015	1.0765	0.00053825	-0.22808	-0.00232085	-0.431935
2020-11-19 06:00:00	-6.1272	-0.0030636	-0.663079	-2.5705	-0.00128525	-0.229365	-0.00177835	-0.433714
2020-11-19 06:30:00	0.895	0.0004475	-0.662632	-4.6336	-0.0023168	-0.231682	0.0027643	-0.430949
2020-11-19 07:00:00	-2.2227	-0.0011114	-0.663743	-0.6119	-0.00030595	-0.231988	-0.00080545	-0.431755
2020-11-19 07:30:00	2.5027	0.0012514	-0.662492	3.1538	0.0015769	-0.230411	-0.0003255	-0.43208
2020-11-19 08:00:00		-0.0009169	-0.663408	0.886	0.000443	-0.229968	-0.0013599	-0.43344
2020-11-19 08:30:00		-0.0009169	-0.664325	-1.0536	-0.0005268	-0.230495	-0.0003901	-0.43383
2020-11-19 09:00:00	-2.6813	-0.0013406	-0.665666	1.371	0.0006855	-0.22981	-0.0020261	-0.435856
2020-11-19 09:30:00	-4.1715	-0.0020857	-0.667752	-0.6616	-0.0003308	-0.23014	-0.0017549	-0.437611
2020-11-19 10:00:00	1.2173	0.0006087	-0.667143	-6.4552	-0.0032276	-0.233368	0.0038363	-0.433775
2020-11-19 10:30:00	1.6326	0.0008163	-0.666327	6.8495	0.00342475	-0.229943	-0.00260845	-0.436383
2020-11-19 11:00:00	-8.8007	-0.0044004	-0.670727	0.8561	0.00042805	-0.229515	-0.00482845	-0.441212
2020-11-19 11:30:00	1.1567	0.0005783	-0.670149	-1.3562	-0.0006781	-0.230193	0.0012564	-0.439955
2020-11-19 12:00:00	7.1145	0.0035573	-0.666591		-0.0002788	-0.230472	0.0038361	-0.436119
2020-11-19 12:30:00	-0.9405	-0.0004703	-0.667062	0.7263	0.00036315	-0.230109	-0.00083345	-0.436953
2020-11-19 13:00:00	6.6312	0.0033156	-0.663746	-1.4305	-0.00071525	-0.230824	0.00403085	-0.432922
2020-11-19 13:30:00		-0.0002448	-0.663991	-1.3088	-0.0006544	-0.231479	0.0004096	-0.432512
2020-11-19 14:00:00	-2.2214	-0.0011107	-0.665102	-2.9599	-0.00147995	-0.232959	0.00036925	-0.432143
2020-11-19 14:30:00	-2.4276	-0.0012138	-0.666315	0.9823	0.00049115	-0.232467	-0.00170495	-0.433848
2020-11-19 15:00:00	-2.1311	-0.0010656	-0.667381	0.495	0.0002475	-0.23222	-0.0013131	-0.435161
2020-11-19 15:30:00	-3.1885	-0.0015942	-0.668975	-0.363	-0.0001815	-0.232401	-0.0014127	-0.436574
2020-11-19 16:00:00	2.3729	0.0011865	-0.667789	-2.1636	-0.0010818	-0.233483	0.0022683	-0.434305
2020-11-19 16:30:00	0.4906	0.0002453	-0.667543	0.7246	0.0003623	-0.233121	-0.000117	-0.434422
2020-11-19 17:00:00		-0.0003955	-0.667939	-0.1022	-5.11e-05	-0.233172	-0.0003444	-0.434767
2020-11-19 17:30:00	-1.6996	-0.0008498	-0.668789	0.6844	0.0003422	-0.23283	-0.001192	-0.435959
2020-11-19 18:00:00	-2.7378	-0.0013689	-0.670158	-0.4213	-0.00021065	-0.23304	-0.00115825	-0.437117
2020-11-19 18:30:00	-4.2271	-0.0021135	-0.672271	2.2275	0.00111375	-0.231927	-0.00322725	-0.440344
2020-11-19 19:00:00	3.2047	0.0016024	-0.670669	-0.5874	-0.0002937	-0.23222	0.0018961	-0.438448
2020-11-19 19:30:00	-0.91	-0.000455	-0.671124	0.2878	0.0001439	-0.232077	-0.0005989	-0.439047
2020-11-19 20:00:00	0.4687	0.0002343	-0.670889		-0.0002788	-0.232355	0.0005131	-0.438534
2020-11-19 20:30:00	-1.7897	-0.0008949	-0.671784	-3.9381	-0.00196905	-0.234324	0.00107415	-0.43746
2020-11-19 21:00:00	0.7324	0.0003662	-0.671418	0.5387	0.00026935	-0.234055	9.685e-05	-0.437363
2020-11-19 21:30:00	-0.5758	-0.0002879	-0.671706	-2.8318	-0.0014159	-0.235471	0.001128	-0.436235
2020-11-19 22:00:00	0.4154	0.0002077	-0.671498	-3.6267	-0.00181335	-0.237284	0.00202105	-0.434214
2020-11-19 22:30:00	0.2094	0.0001047	-0.671394	-1.4934	-0.0007467	-0.238031	0.0008514	-0.433363
2020-11-19 23:00:00	-0.0735	-3.67e-05	-0.67143	-6.0553	-0.00302765	-0.241059	0.00299095	-0.430372
2020-11-19 23:30:00	0.3016	0.0001508	-0.67128	-1.4347	-0.00071735	-0.241776	0.00086815	-0.429504
2020-11-20	-0.079	-3.95e-05	-0.671319	-1.827	-0.0009135	-0.242689	0.000874	-0.42863
2020-11-20 00:30:00	-0.1438	-7.19e-05	-0.671391	0.4745	0.00023725	-0.242452	-0.00030915	-0.428939
2020-11-20 01:00:00	-0.8864	-0.0004432	-0.671834	2.0702	0.0010351	-0.241417	-0.0014783	-0.430417
2020-11-20 01:30:00	-0.7346	-0.0003673	-0.672201	1.499	0.0007495	-0.240668	-0.0011168	-0.431534
2020-11-20 02:00:00	-0.1014	-5.07e-05	-0.672252	-4.472	-0.002236	-0.242904	0.0021853	-0.429348
2020-11-20 02:30:00	-0.2248	-0.0001124	-0.672365	-1.1927	-0.00059635	-0.2435	0.00048395	-0.428865
2020-11-20 03:00:00		-0.000351	-0.672716	-3.4615	-0.00173075	-0.245231	0.00137975	-0.427485
2020-11-20 03:30:00	0.4757	0.0002378	-0.672478	-2.4091	-0.00120455	-0.246435	0.00144235	-0.426042
2020-11-20 04:00:00		-0.0005921	-0.67307	-1.1149	-0.00055745	-0.246993	-3.465e-05	-0.426077
2020-11-20 04:30:00	-0.5916	-0.0002958	-0.673366	-0.657	-0.0003285	-0.247321	3.27e-05	-0.426044
2020-11-20 05:00:00	-1.4347	-0.0007173	-0.674083	-0.3499	-0.00017495	-0.247496	-0.00054235	-0.426587
2020-11-20 05:30:00	0.9862	0.0004931	-0.67359	-1.4524	-0.0007262	-0.248222	0.0012193	-0.425367
2020-11-20 06:00:00	-1.9776	-0.0009888	-0.674579	3.0276	0.0015138	-0.246709	-0.0025026	-0.42787
2020-11-20 06:30:00	0.9969	0.0004985	-0.67408	-0.9871	-0.00049355	-0.247202	0.00099205	-0.426878
2020-11-20 07:00:00	2.221	0.0011105	-0.67297	0.2293	0.00011465	-0.247087	0.00099585	-0.425882
2020-11-20 07:30:00	0.8943	0.0004471	-0.672523	-2.4627	-0.00123135	-0.248319	0.00167845	-0.424204
2020-11-20 08:00:00	-4.8223	-0.0024111	-0.674934	-5.1885	-0.00259425	-0.250913	0.00018315	-0.424021
2020-11-20 08:30:00	8.619	0.0043095	-0.670624		0	-0.250913	0.0043095	-0.419711
2020-11-20 09:00:00	7.034	0.003517	-0.667107	-7.8332	-0.0039166	-0.25483	0.0074336	-0.412277
2020-11-20 09:30:00	5.1598	0.0025799	-0.664527	0.0569	2.845e-05	-0.254801	0.00255145	-0.409726
2020-11-20 10:00:00		-0.0012892	-0.665816	-10.8233	-0.00541165	-0.260213	0.00412245	-0.405604
2020-11-20 10:30:00	3.4756	0.0017378	-0.664079	-8.5876	-0.0042938	-0.264507	0.0060316	-0.399572
2020-11-20 11:00:00		-0.0004003	-0.664479		0	-0.264507	-0.0004003	-0.399972
2020-11-20 11:30:00	5.1138	0.0025569	-0.661922	-5.8977	-0.00294885	-0.267456	0.00550575	-0.394466
2020-11-20 12:00:00	5.1104	0.0025552	-0.659367		-0.0002788	-0.267734	0.002834	-0.391632
2020-11-20 12:30:00	1.7742	0.0008871	-0.65848	-4.4915	-0.00224575	-0.26998	0.00313285	-0.3885
2020-11-20 13:00:00	1.9171	0.0009585	-0.657521	-4.7895	-0.00239475	-0.272375	0.00335325	-0.385146
2020-11-20 13:30:00	3.6895	0.0018448	-0.655676	-5.1676	-0.0025838	-0.274959	0.0044286	-0.380718
2020-11-20 14:00:00	4.2234	0.0021117	-0.653565		-0.0002788	-0.275237	0.0023905	-0.378327
2020-11-20 14:30:00	-0.0991	-4.95e-05	-0.653614	-6.3382	-0.0031691	-0.278407	0.0031196	-0.375208
2020-11-20 15:00:00	-0.0462	-2.31e-05	-0.653637	-0.6335	-0.00031675	-0.278723	0.00029365	-0.374914
2020-11-20 15:30:00	0.3604	0.0001802	-0.653457		-0.0002788	-0.279002	0.000459	-0.374455
2020-11-20 16:00:00	-1.2303	-0.0006151	-0.654072		0	-0.279002	-0.0006151	-0.37507
2020-11-20 16:30:00	-0.2594	-0.0001297	-0.654202	-1.8496	-0.0009248	-0.279927	0.0007951	-0.374275
2020-11-20 17:00:00	0.1408	7.04e-05	-0.654132		-0.0002788	-0.280206	0.0003492	-0.373926
2020-11-20 17:30:00	-2.7419	-0.001371	-0.655503		0	-0.280206	-0.001371	-0.375297
2020-11-20 18:00:00		-0.0007807	-0.656283	-0.9062	-0.0004531	-0.280659	-0.0003276	-0.375624
2020-11-20 18:30:00		-0.0007807	-0.657064	-0.4025	-0.00020125	-0.28086	-0.00057945	-0.376204
2020-11-20 19:00:00	0.9819	0.000491	-0.656573	-1.9069	-0.00095345	-0.281813	0.00144445	-0.374759
2020-11-20 19:30:00	0.2903	0.0001451	-0.656428	-0.2524	-0.0001262	-0.28194	0.0002713	-0.374488
2020-11-20 20:00:00	-0.4411	-0.0002206	-0.656648		-0.0002788	-0.282218	5.82e-05	-0.37443
2020-11-20 20:30:00	0.1199	6e-05	-0.656588	-1.7549	-0.00087745	-0.283096	0.00093745	-0.373493
2020-11-20 21:00:00	-4.9013	-0.0024507	-0.659039	-4.1644	-0.0020822	-0.285178	-0.0003685	-0.373861
2020-11-20 21:30:00	-3.5005	-0.0017502	-0.660789	-3.1808	-0.0015904	-0.286769	-0.0001598	-0.374021
2020-11-20 22:00:00	-0.647	-0.0003235	-0.661113		-0.0002788	-0.287047	-4.47e-05	-0.374065
2020-11-20 22:30:00	-0.0602	-3.01e-05	-0.661143		-0.0002788	-0.287326	0.0002487	-0.373817
2020-11-20 23:00:00	-2.3675	-0.0011837	-0.662327	0.1893	9.465e-05	-0.287231	-0.00127835	-0.375095
2020-11-20 23:30:00	-1.2843	-0.0006422	-0.662969	-2.6972	-0.0013486	-0.28858	0.0007064	-0.374389
2020-11-21	0	0	-0.662969	-1.5019	-0.00075095	-0.289331	0.00075095	-0.373638
2020-11-21 00:30:00	-1.9033	-0.0009517	-0.663921	-2.5791	-0.00128955	-0.290621	0.00033785	-0.3733
2020-11-21 01:00:00	0.9138	0.0004569	-0.663464	-0.0077	-3.85e-06	-0.290624	0.00046075	-0.372839
2020-11-21 01:30:00	-0.2204	-0.0001102	-0.663574	-0.2692	-0.0001346	-0.290759	2.44e-05	-0.372815
2020-11-21 02:00:00	-1.461	-0.0007305	-0.664304	-0.3027	-0.00015135	-0.29091	-0.00057915	-0.373394
2020-11-21 02:30:00	-0.8581	-0.0004291	-0.664733	-1.9569	-0.00097845	-0.291889	0.00054935	-0.372845
2020-11-21 03:00:00	-1.4934	-0.0007467	-0.66548	-0.5269	-0.00026345	-0.292152	-0.00048325	-0.373328
2020-11-21 03:30:00	-1.7728	-0.0008864	-0.666367	-2.2544	-0.0011272	-0.293279	0.0002408	-0.373087
2020-11-21 04:00:00	-0.0407	-2.04e-05	-0.666387	2.1435	0.00107175	-0.292208	-0.00109215	-0.374179
2020-11-21 04:30:00	-1.7488	-0.0008744	-0.667261	-1.0596	-0.0005298	-0.292738	-0.0003446	-0.374524
2020-11-21 05:00:00		-0.0002729	-0.667534	0.5884	0.0002942	-0.292443	-0.0005671	-0.375091
2020-11-21 05:30:00	0.1925	9.62e-05	-0.667438	1.2098	0.0006049	-0.291838	-0.0005087	-0.3756
2020-11-21 06:00:00	-0.1879	-9.4e-05	-0.667532	-2.0736	-0.0010368	-0.292875	0.0009428	-0.374657
2020-11-21 06:30:00	-0.0759	-3.8e-05	-0.66757	-1.9208	-0.0009604	-0.293836	0.0009224	-0.373734
2020-11-21 07:00:00	-0.6893	-0.0003447	-0.667915	-1.6539	-0.00082695	-0.294663	0.00048225	-0.373252
2020-11-21 07:30:00	5.4352	0.0027176	-0.665197	-0.9142	-0.0004571	-0.29512	0.0031747	-0.370077
2020-11-21 08:00:00	0	0	-0.665197	-1.7568	-0.0008784	-0.295998	0.0008784	-0.369199
2020-11-21 08:30:00	2.8478	0.0014239	-0.663773		-0.0002788	-0.296277	0.0017027	-0.367496
2020-11-21 09:00:00	-2.9191	-0.0014595	-0.665233	-0.8646	-0.0004323	-0.296709	-0.0010272	-0.368524
2020-11-21 09:30:00	9.051	0.0045255	-0.660707	-0.9935	-0.00049675	-0.297206	0.00502225	-0.363501
2020-11-21 10:00:00	3.9134	0.0019567	-0.658751	-2.9805	-0.00149025	-0.298696	0.00344695	-0.360054
2020-11-21 10:30:00	4.5652	0.0022826	-0.656468	-2.693	-0.0013465	-0.300043	0.0036291	-0.356425
2020-11-21 11:00:00	-1.5687	-0.0007843	-0.657252	-2.3174	-0.0011587	-0.301201	0.0003744	-0.356051
2020-11-21 11:30:00		-0.0004003	-0.657653	-2.9456	-0.0014728	-0.302674	0.0010725	-0.354978
2020-11-21 12:00:00	-13.7659	-0.0068829	-0.664535	-0.243	-0.0001215	-0.302796	-0.0067614	-0.36174
2020-11-21 12:30:00	-25.1394	-0.0125697	-0.677105	-3.4006	-0.0017003	-0.304496	-0.0108694	-0.372609
2020-11-21 13:00:00	-0.8801	-0.0004401	-0.677545	-2.3068	-0.0011534	-0.305649	0.0007133	-0.371896
2020-11-21 13:30:00	6.671	0.0033355	-0.67421	4.0438	0.0020219	-0.303627	0.0013136	-0.370582
2020-11-21 14:00:00		-0.0002706	-0.67448	0.784	0.000392	-0.303235	-0.0006626	-0.371245
2020-11-21 14:30:00	-3.5689	-0.0017845	-0.676265	-0.804	-0.000402	-0.303637	-0.0013825	-0.372627
2020-11-21 15:00:00		-0.000105	-0.67637	-0.2031	-0.00010155	-0.303739	-3.45e-06	-0.372631
2020-11-21 15:30:00	-3.9738	-0.0019869	-0.678357	1.4148	0.0007074	-0.303032	-0.0026943	-0.375325
2020-11-21 16:00:00		-0.0002122	-0.678569	-4.9992	-0.0024996	-0.305531	0.0022874	-0.373038
2020-11-21 16:30:00	4.1178	0.0020589	-0.67651		-0.0002788	-0.30581	0.0023377	-0.3707
2020-11-21 17:00:00	-1.0567	-0.0005284	-0.677038		-0.0002788	-0.306089	-0.0002496	-0.37095
2020-11-21 17:30:00	-4.336	-0.002168	-0.679206		-0.0002788	-0.306368	-0.0018892	-0.372839
2020-11-21 18:00:00	-2.324	-0.001162	-0.680368		-0.0002788	-0.306646	-0.0008832	-0.373722
2020-11-21 18:30:00	-0.7927	-0.0003963	-0.680765	-2.139	-0.0010695	-0.307716	0.0006732	-0.373049
2020-11-21 19:00:00	-0.3541	-0.000177	-0.680942	-2.5407	-0.00127035	-0.308986	0.00109335	-0.371955
2020-11-21 19:30:00	-4.0796	-0.0020398	-0.682982	-1.2802	-0.0006401	-0.309626	-0.0013997	-0.373355
2020-11-21 20:00:00	0.1676	8.38e-05	-0.682898	-2.2787	-0.00113935	-0.310766	0.00122315	-0.372132
2020-11-21 20:30:00	-6.3212	-0.0031606	-0.686058	-0.2067	-0.00010335	-0.310869	-0.00305725	-0.375189
2020-11-21 21:00:00	-5.0803	-0.0025401	-0.688598	-5.3055	-0.00265275	-0.313522	0.00011265	-0.375077
2020-11-21 21:30:00	-1.8603	-0.0009301	-0.689529	0.0723	3.615e-05	-0.313486	-0.00096625	-0.376043
2020-11-21 22:00:00	-2.0843	-0.0010422	-0.690571	-0.75	-0.000375	-0.313861	-0.0006672	-0.37671
2020-11-21 22:30:00	-1.4284	-0.0007142	-0.691285	-1.4212	-0.0007106	-0.314571	-3.6e-06	-0.376714
2020-11-21 23:00:00	-1.3092	-0.0006546	-0.69194	0.8245	0.00041225	-0.314159	-0.00106685	-0.37778
2020-11-21 23:30:00	-4.3375	-0.0021688	-0.694108	-1.0963	-0.00054815	-0.314707	-0.00162065	-0.379401
2020-11-22	-1.0438	-0.0005219	-0.69463	-0.4418	-0.0002209	-0.314928	-0.000301	-0.379702
2020-11-22 00:30:00		-0.0004963	-0.695127	-2.6004	-0.0013002	-0.316228	0.0008039	-0.378898
2020-11-22 01:00:00	0.6048	0.0003024	-0.694824	-2.9739	-0.00148695	-0.317715	0.00178935	-0.377109
2020-11-22 01:30:00	-1.0096	-0.0005048	-0.695329	0.8762	0.0004381	-0.317277	-0.0009429	-0.378052
2020-11-22 02:00:00	-0.5925	-0.0002962	-0.695625	0.2205	0.00011025	-0.317167	-0.00040645	-0.378458
2020-11-22 02:30:00	0.0852	4.26e-05	-0.695583	1.4548	0.0007274	-0.316439	-0.0006848	-0.379143
2020-11-22 03:00:00	-0.2191	-0.0001095	-0.695692	0.6317	0.00031585	-0.316124	-0.00042535	-0.379568
2020-11-22 03:30:00	-0.4589	-0.0002295	-0.695922	0.1607	8.035e-05	-0.316043	-0.00030985	-0.379878
2020-11-22 04:00:00	0.4314	0.0002157	-0.695706	0.2865	0.00014325	-0.3159	7.245e-05	-0.379806
2020-11-22 04:30:00	-0.536	-0.000268	-0.695974	1.2708	0.0006354	-0.315265	-0.0009034	-0.380709
2020-11-22 05:00:00	-0.2173	-0.0001086	-0.696082	2.5525	-0.0002788	-0.315543	0.0001702	-0.380539
2020-11-22 05:30:00	-1.4099	-0.0007049	-0.696787	-0.7384	-0.0003692	-0.315913	-0.0003357	-0.380875
2020-11-22 06:00:00		-0.0004818	-0.697269	-0.722	-0.000361	-0.316274	-0.0001208	-0.380995
2020-11-22 06:30:00	0.5582	0.0002791	-0.69699	0.9313	0.00046565	-0.315808	-0.00018655	-0.381182
2020-11-22 07:00:00	-1.226	-0.000613	-0.697603	-1.0149	-0.00050745	-0.316315	-0.00010555	-0.381288
2020-11-22 07:30:00	-3.0227	-0.0015114	-0.699114	-3.198	-0.001599	-0.317914	8.76e-05	-0.3812
2020-11-22 08:00:00	-3.0104	-0.0015052	-0.70062	-2.117	-0.0010585	-0.318973	-0.0004467	-0.381647
2020-11-22 08:30:00	4.9834	0.0024917	-0.698128	-4.4492	-0.0022246	-0.321198	0.0047163	-0.37693
2020-11-22 09:00:00	-2.8512	-0.0014256	-0.699554	-7.275	-0.0036375	-0.324835	0.0022119	-0.374718
2020-11-22 09:30:00	-16.5146	-0.0082573	-0.707811	-3.1936	-0.0015968	-0.326432	-0.0066605	-0.381379
2020-11-22 10:00:00	-13.562	-0.006781	-0.714592	-4.4803	-0.00224015	-0.328672	-0.00454085	-0.38592
2020-11-22 10:30:00	-4.7048	-0.0023524	-0.716944	-3.0996	-0.0015498	-0.330222	-0.0008026	-0.386722
2020-11-22 11:00:00	-3.3431	-0.0016715	-0.718616	2.7445	0.00137225	-0.32885	-0.00304375	-0.389766
2020-11-22 11:30:00	-10.5646	-0.0052823	-0.723898	-6.4421	-0.00322105	-0.332071	-0.00206125	-0.391827
2020-11-22 12:00:00	-5.0687	-0.0025343	-0.726432	-0.3998	-0.0001999	-0.33227	-0.0023344	-0.394162
2020-11-22 12:30:00	-1.6981	-0.0008491	-0.727281	0.0263	1.315e-05	-0.332257	-0.00086225	-0.395024
2020-11-22 13:00:00	-6.9265	-0.0034632	-0.730745	-0.9004	-0.0004502	-0.332708	-0.003013	-0.398037
2020-11-22 13:30:00	2.9229	0.0014615	-0.729283	-0.4697	-0.00023485	-0.332942	0.00169635	-0.396341
2020-11-22 14:00:00	0.8199	0.0004099	-0.728873	-3.5789	-0.00178945	-0.334732	0.00219935	-0.394141
2020-11-22 14:30:00	2.3443	0.0011722	-0.727701	-1.8914	-0.0009457	-0.335678	0.0021179	-0.392023
2020-11-22 15:00:00	-0.9085	-0.0004542	-0.728155	-0.7062	-0.0003531	-0.336031	-0.0001011	-0.392125
2020-11-22 15:30:00	-1.4065	-0.0007032	-0.728858	-3.2375	-0.00161875	-0.337649	0.00091555	-0.391209
2020-11-22 16:00:00	-0.5083	-0.0002542	-0.729113	-2.3753	-0.00118765	-0.338837	0.00093345	-0.390276
2020-11-22 16:30:00	-0.3283	-0.0001641	-0.729277	-0.0567	-2.835e-05	-0.338865	-0.00013575	-0.390411
2020-11-22 17:00:00	0.0753	3.76e-05	-0.729239	-2.8482	-0.0014241	-0.340289	0.0014617	-0.38895
2020-11-22 17:30:00	-1.237	-0.0006185	-0.729858	0.2547	0.00012735	-0.340162	-0.00074585	-0.389695
2020-11-22 18:00:00	-0.3354	-0.0001677	-0.730025		-0.0002788	-0.340441	0.0001111	-0.389584
2020-11-22 18:30:00	-3.3748	-0.0016874	-0.731713	-0.4221	-0.00021105	-0.340652	-0.00147635	-0.391061
2020-11-22 19:00:00	-1.5012	-0.0007506	-0.732463	-3.3457	-0.00167285	-0.342325	0.00092225	-0.390138
2020-11-22 19:30:00	-0.8422	-0.0004211	-0.732884	-1.5656	-0.0007828	-0.343108	0.0003617	-0.389777
2020-11-22 20:00:00	-0.1511	-7.56e-05	-0.73296	0.5434	0.0002717	-0.342836	-0.0003473	-0.390124
2020-11-22 20:30:00	-0.5283	-0.0002642	-0.733224	-0.3501	-0.00017505	-0.343011	-8.915e-05	-0.390213
2020-11-22 21:00:00	-0.1149	-5.75e-05	-0.733282	-2.3544	-0.0011772	-0.344188	0.0011197	-0.389094
2020-11-22 21:30:00	-2.6095	-0.0013047	-0.734586	0.7035	0.00035175	-0.343836	-0.00165645	-0.39075
2020-11-22 22:00:00	-1.7386	-0.0008693	-0.735456	0.2341	0.00011705	-0.343719	-0.00098635	-0.391736
2020-11-22 22:30:00	-0.2702	-0.0001351	-0.735591		-0.0002788	-0.343998	0.0001437	-0.391593
2020-11-22 23:00:00	-1.4124	-0.0007062	-0.736297		-0.0002788	-0.344277	-0.0004274	-0.39202
2020-11-22 23:30:00	-1.9201	-0.00096	-0.737257		-0.0002788	-0.344556	-0.0006812	-0.392701
2020-11-23	-1.0016	-0.0005008	-0.737758		-0.0002788	-0.344835	-0.000222	-0.392923
2020-11-23 00:30:00	-0.6798	-0.0003399	-0.738098		-0.0002788	-0.345113	-6.11e-05	-0.392984
2020-11-23 01:00:00	-1.8383	-0.0009192	-0.739017		-0.0002788	-0.345392	-0.0006404	-0.393625
2020-11-23 01:30:00	-1.3028	-0.0006514	-0.739668		-0.0002788	-0.345671	-0.0003726	-0.393997
2020-11-23 02:00:00	-2.8755	-0.0014377	-0.741106		-0.0002788	-0.34595	-0.0011589	-0.395156
2020-11-23 02:30:00	-0.7878	-0.0003939	-0.7415		-0.0002788	-0.346229	-0.0001151	-0.395271
2020-11-23 03:00:00		-0.000351	-0.741851		-0.0002788	-0.346507	-7.22e-05	-0.395344
2020-11-23 03:30:00		-0.000351	-0.742202		-0.0002788	-0.346786	-7.22e-05	-0.395416
2020-11-23 04:00:00		-0.0005921	-0.742794		-0.0002788	-0.347065	-0.0003133	-0.395729
2020-11-23 04:30:00	-1.3088	-0.0006544	-0.743448		-0.0002788	-0.347344	-0.0003756	-0.396105
2020-11-23 05:00:00	3.3008	0.0016504	-0.741798		-0.0002788	-0.347623	0.0019292	-0.394175
2020-11-23 05:30:00		-0.0002729	-0.742071		-0.0002788	-0.347901	5.9e-06	-0.39417
2020-11-23 06:00:00		-0.0004818	-0.742553		-0.0002788	-0.34818	-0.000203	-0.394373
2020-11-23 06:30:00	-0.7048	-0.0003524	-0.742905		-0.0002788	-0.348459	-7.36e-05	-0.394446
2020-11-23 07:00:00		-0.0010013	-0.743906		-0.0002788	-0.348738	-0.0007225	-0.395169
2020-11-23 07:30:00		-0.0010013	-0.744908		-0.0002788	-0.349017	-0.0007225	-0.395891
2020-11-23 08:00:00	2.7526	0.0013763	-0.743531		-0.0002788	-0.349295	0.0016551	-0.394236
2020-11-23 08:30:00	1.1699	0.0005849	-0.742947		-0.0002788	-0.349574	0.0008637	-0.393372
2020-11-23 09:00:00	-0.273	-0.0001365	-0.743083		-0.0002788	-0.349853	0.0001423	-0.39323
2020-11-23 09:30:00	0.2282	0.0001141	-0.742969		-0.0002788	-0.350132	0.0003929	-0.392837
2020-11-23 10:00:00	0.2499	0.000125	-0.742844		-0.0002788	-0.350411	0.0004038	-0.392433
2020-11-23 10:30:00		-0.0012892	-0.744133		-0.0002788	-0.350689	-0.0010104	-0.393444
2020-11-23 11:00:00	3.1323	0.0015661	-0.742567		-0.0002788	-0.350968	0.0018449	-0.391599
2020-11-23 11:30:00	7.5919	0.0037959	-0.738771		-0.0002788	-0.351247	0.0040747	-0.387524
2020-11-23 12:00:00	0.3721	0.000186	-0.738585		-0.0002788	-0.351526	0.0004648	-0.387059
2020-11-23 12:30:00	0.1937	9.69e-05	-0.738488		-0.0002788	-0.351805	0.0003757	-0.386684
2020-11-23 13:00:00	0	0	-0.738488		-0.0002788	-0.352083	0.0002788	-0.386405
2020-11-23 13:30:00		-0.0002448	-0.738733		-0.0002788	-0.352362	3.4e-05	-0.386371
2020-11-23 14:00:00	-0.5413	-0.0002706	-0.739004		-0.0002788	-0.352641	8.2e-06	-0.386363
2020-11-23 14:30:00	1.4904	0.0007452	-0.738258		-0.0002788	-0.35292	0.001024	-0.385339
2020-11-23 15:00:00	2.5695	0.0012847	-0.736974		-0.0002788	-0.353199	0.0015635	-0.383775
2020-11-23 15:30:00	3.6803	0.0018401	-0.735134		-0.0002788	-0.353477	0.0021189	-0.381656
2020-11-23 16:00:00		-0.0002122	-0.735346		-0.0002788	-0.353756	6.66e-05	-0.38159
2020-11-23 16:30:00		-0.0002122	-0.735558		-0.0002788	-0.354035	6.66e-05	-0.381523
2020-11-23 17:00:00	6.0968	0.0030484	-0.73251		-0.0002788	-0.354314	0.0033272	-0.378196
2020-11-23 17:30:00	-8.5212	-0.0042606	-0.73677		-0.0002788	-0.354593	-0.0039818	-0.382178
2020-11-23 18:00:00		-0.0007807	-0.737551		-0.0002788	-0.354871	-0.0005019	-0.38268
2020-11-23 18:30:00	-2.5428	-0.0012714	-0.738822		-0.0002788	-0.35515	-0.0009926	-0.383672
2020-11-23 19:00:00	4.3619	0.002181	-0.736641		-0.0002788	-0.355429	0.0024598	-0.381212
2020-11-23 19:30:00		-0.000201	-0.736842		-0.0002788	-0.355708	7.78e-05	-0.381135
2020-11-23 20:00:00		-0.0003031	-0.737145		-0.0002788	-0.355987	-2.43e-05	-0.381159
2020-11-23 20:30:00		-0.0003031	-0.737449		-0.0002788	-0.356265	-2.43e-05	-0.381183
2020-11-23 21:00:00		-0.0011575	-0.738606		-0.0002788	-0.356544	-0.0008787	-0.382062
2020-11-23 21:30:00	-3.5379	-0.001769	-0.740375		-0.0002788	-0.356823	-0.0014902	-0.383552
2020-11-23 22:00:00	-5.3543	-0.0026772	-0.743052		-0.0002788	-0.357102	-0.0023984	-0.38595
2020-11-23 22:30:00		-0.0006309	-0.743683		-0.0002788	-0.357381	-0.0003521	-0.386303
2020-11-23 23:00:00	1.5423	0.0007711	-0.742912		-0.0002788	-0.357659	0.0010499	-0.385253
2020-11-23 23:30:00		-0.000374	-0.743286		-0.0002788	-0.357938	-9.52e-05	-0.385348
2020-11-24		-0.0004963	-0.743782		-0.0002788	-0.358217	-0.0002175	-0.385565
2020-11-24 00:30:00	-4.7312	-0.0023656	-0.746148		-0.0002788	-0.358496	-0.0020868	-0.387652
2020-11-24 01:00:00		-0.0004237	-0.746572		-0.0002788	-0.358775	-0.0001449	-0.387797
2020-11-24 01:30:00	-4.9265	-0.0024632	-0.749035		-0.0002788	-0.359053	-0.0021844	-0.389981
2020-11-24 02:00:00		-0.0003519	-0.749387		-0.0002788	-0.359332	-7.31e-05	-0.390055
2020-11-24 02:30:00		-0.0003519	-0.749739		-0.0002788	-0.359611	-7.31e-05	-0.390128
2020-11-24 03:00:00		-0.000351	-0.75009		-0.0002788	-0.35989	-7.22e-05	-0.3902
2020-11-24 03:30:00		-0.000351	-0.750441		-0.0002788	-0.360169	-7.22e-05	-0.390272
2020-11-24 04:00:00	0.3952	0.0001976	-0.750243		-0.0002788	-0.360447	0.0004764	-0.389796
2020-11-24 04:30:00		-0.0005921	-0.750835		-0.0002788	-0.360726	-0.0003133	-0.390109
2020-11-24 05:00:00		-0.0002729	-0.751108		-0.0002788	-0.361005	5.9e-06	-0.390103
2020-11-24 05:30:00		-0.0002729	-0.751381		-0.0002788	-0.361284	5.9e-06	-0.390097
2020-11-24 06:00:00	2.2835	0.0011418	-0.750239		-0.0002788	-0.361563	0.0014206	-0.388677
2020-11-24 06:30:00		-0.0004818	-0.750721		-0.0002788	-0.361841	-0.000203	-0.38888
2020-11-24 07:00:00		-0.0010013	-0.751722		-0.0002788	-0.36212	-0.0007225	-0.389602
2020-11-24 07:30:00	-1.7788	-0.0008894	-0.752612		-0.0002788	-0.362399	-0.0006106	-0.390213
2020-11-24 08:00:00	-13.3854	-0.0066927	-0.759304		-0.0002788	-0.362678	-0.0064139	-0.396627
2020-11-24 08:30:00		-0.0009169	-0.760221		-0.0002788	-0.362957	-0.0006381	-0.397265
2020-11-24 09:00:00	9.7531	0.0048766	-0.755345		-0.0002788	-0.363235	0.0051554	-0.392109
2020-11-24 09:30:00	-15.2654	-0.0076327	-0.762977		-0.0002788	-0.363514	-0.0073539	-0.399463
2020-11-24 10:00:00	1.4426	0.0007213	-0.762256		-0.0002788	-0.363793	0.0010001	-0.398463
2020-11-24 10:30:00	-15.4776	-0.0077388	-0.769995		-0.0002788	-0.364072	-0.00746	-0.405923
2020-11-24 11:00:00	-9.8668	-0.0049334	-0.774928		-0.0002788	-0.364351	-0.0046546	-0.410578
2020-11-24 11:30:00	4.7614	0.0023807	-0.772548		-0.0002788	-0.364629	0.0026595	-0.407918
2020-11-24 12:00:00	-17.9217	-0.0089608	-0.781508		-0.0002788	-0.364908	-0.008682	-0.4166
2020-11-24 12:30:00	-6.4094	-0.0032047	-0.784713		-0.0002788	-0.365187	-0.0029259	-0.419526
2020-11-24 13:00:00		-0.0002448	-0.784958		-0.0002788	-0.365466	3.4e-05	-0.419492
2020-11-24 13:30:00		-0.0002448	-0.785203		-0.0002788	-0.365745	3.4e-05	-0.419458
2020-11-24 14:00:00		-0.0002706	-0.785473		-0.0002788	-0.366023	8.2e-06	-0.41945
2020-11-24 14:30:00		-0.0002706	-0.785744		-0.0002788	-0.366302	8.2e-06	-0.419442
2020-11-24 15:00:00		-0.000105	-0.785849		-0.0002788	-0.366581	0.0001738	-0.419268
2020-11-24 15:30:00		-0.000105	-0.785954		-0.0002788	-0.36686	0.0001738	-0.419094
2020-11-24 16:00:00	-4.3822	-0.0021911	-0.788145	-1.8074	-0.0009037	-0.367764	-0.0012874	-0.420381
2020-11-24 16:30:00	0.7989	0.0003995	-0.787745	3.1446	0.0015723	-0.366191	-0.0011728	-0.421554
2020-11-24 17:00:00	-0.3867	-0.0001934	-0.787939	0.5457	0.00027285	-0.365918	-0.00046625	-0.422021
2020-11-24 17:30:00	-5.2913	-0.0026456	-0.790584	0.2261	0.00011305	-0.365805	-0.00275865	-0.424779
2020-11-24 18:00:00	2.7941	0.001397	-0.789187		-0.0002788	-0.366084	0.0016758	-0.423103
2020-11-24 18:30:00		-0.0007807	-0.789968	-1.9627	-0.00098135	-0.367065	0.00020065	-0.422903
2020-11-24 19:00:00	-0.2853	-0.0001426	-0.790111	0.194	9.7e-05	-0.366968	-0.0002396	-0.423142
2020-11-24 19:30:00	-2.7736	-0.0013868	-0.791498		-0.0002788	-0.367247	-0.001108	-0.42425
2020-11-24 20:00:00	3.7596	0.0018798	-0.789618	-0.2525	-0.00012625	-0.367374	0.00200605	-0.422244
2020-11-24 20:30:00	-2.8302	-0.0014151	-0.791033	-1.9554	-0.0009777	-0.368351	-0.0004374	-0.422682
2020-11-24 21:00:00	-0.3199	-0.00016	-0.791193	-4.7121	-0.00235605	-0.370707	0.00219605	-0.420486
2020-11-24 21:30:00	0.3387	0.0001693	-0.791024	1.0851	0.00054255	-0.370165	-0.00037325	-0.420859
2020-11-24 22:00:00	-3.824	-0.001912	-0.792936	-1.3077	-0.00065385	-0.370819	-0.00125815	-0.422117
2020-11-24 22:30:00	-1.2831	-0.0006415	-0.793577	0.4489	0.00022445	-0.370594	-0.00086595	-0.422983
2020-11-24 23:00:00	1.7195	0.0008597	-0.792717	1.0197	0.00050985	-0.370084	0.00034985	-0.422633
2020-11-24 23:30:00	-0.9974	-0.0004987	-0.793216	-2.7102	-0.0013551	-0.371439	0.0008564	-0.421777
2020-11-25	0	0	-0.793216	3.5227	0.00176135	-0.369678	-0.00176135	-0.423538
2020-11-25 00:30:00		-0.0004963	-0.793712		-0.0002788	-0.369957	-0.0002175	-0.423756
2020-11-25 01:00:00	-4.738	-0.002369	-0.796081	-1.6572	-0.0008286	-0.370785	-0.0015404	-0.425296
2020-11-25 01:30:00	-0.8084	-0.0004042	-0.796486		-0.0002788	-0.371064	-0.0001254	-0.425421
2020-11-25 02:00:00	-0.9662	-0.0004831	-0.796969	-4.8013	-0.00240065	-0.373465	0.00191755	-0.423504
2020-11-25 02:30:00	-1.788	-0.000894	-0.797863	0.364	0.000182	-0.373283	-0.001076	-0.42458
2020-11-25 03:00:00	-1.8467	-0.0009233	-0.798786	0.9456	0.0004728	-0.37281	-0.0013961	-0.425976
2020-11-25 03:30:00	-0.8325	-0.0004162	-0.799202	-1.8462	-0.0009231	-0.373733	0.0005069	-0.425469
2020-11-25 04:00:00	-0.075	-3.75e-05	-0.79924	2.2602	0.0011301	-0.372603	-0.0011676	-0.426637
2020-11-25 04:30:00	-1.3476	-0.0006738	-0.799913	3.3626	0.0016813	-0.370922	-0.0023551	-0.428992
2020-11-25 05:00:00	-0.8774	-0.0004387	-0.800352	-2.3118	-0.0011559	-0.372078	0.0007172	-0.428275
2020-11-25 05:30:00	0.6418	0.0003209	-0.800031	0.5733	0.00028665	-0.371791	3.425e-05	-0.42824
2020-11-25 06:00:00	0.1073	5.36e-05	-0.799978	-2.2105	-0.00110525	-0.372896	0.00115885	-0.427081
2020-11-25 06:30:00	-2.2676	-0.0011338	-0.801111	0.2945	0.00014725	-0.372749	-0.00128105	-0.428362
2020-11-25 07:00:00	3.2627	0.0016314	-0.79948	-3.991	-0.0019955	-0.374745	0.0036269	-0.424736
2020-11-25 07:30:00	4.2542	0.0021271	-0.797353	4.3351	0.00216755	-0.372577	-4.045e-05	-0.424776
2020-11-25 08:00:00	-4.9466	-0.0024733	-0.799826	-2.774	-0.001387	-0.373964	-0.0010863	-0.425862
2020-11-25 08:30:00		-0.0009169	-0.800743		-0.0002788	-0.374243	-0.0006381	-0.4265
2020-11-25 09:00:00		-0.0009663	-0.801709	0.3178	0.0001589	-0.374084	-0.0011252	-0.427626
2020-11-25 09:30:00		-0.0009663	-0.802676	1.7238	0.0008619	-0.373222	-0.0018282	-0.429454
2020-11-25 10:00:00		-0.0012892	-0.803965	1.3993	0.00069965	-0.372522	-0.00198885	-0.431443
2020-11-25 10:30:00		-0.0012892	-0.805254	-0.3254	-0.0001627	-0.372685	-0.0011265	-0.432569
2020-11-25 11:00:00		-0.0004003	-0.805654	0.9477	0.00047385	-0.372211	-0.00087415	-0.433443
2020-11-25 11:30:00		-0.0004003	-0.806055	0.6221	0.00031105	-0.3719	-0.00071135	-0.434155
2020-11-25 12:00:00		-0.0013899	-0.807445	0.3537	0.00017685	-0.371723	-0.00156675	-0.435721
2020-11-25 12:30:00		-0.0013899	-0.808835	-0.4538	-0.0002269	-0.37195	-0.001163	-0.436884
2020-11-25 13:00:00		-0.0002448	-0.809079	2.1815	0.00109075	-0.370859	-0.00133555	-0.43822
2020-11-25 13:30:00		-0.0002448	-0.809324	3.1451	0.00157255	-0.369287	-0.00181735	-0.440037
2020-11-25 14:00:00		-0.0002706	-0.809595	-3.2178	-0.0016089	-0.370896	0.0013383	-0.438699
2020-11-25 14:30:00		-0.0002706	-0.809865	1.3438	0.0006719	-0.370224	-0.0009425	-0.439642
2020-11-25 15:00:00		-0.000105	-0.80997	4.1631	0.00208155	-0.368142	-0.00218655	-0.441828
2020-11-25 15:30:00		-0.000105	-0.810075	-0.0466	-2.33e-05	-0.368166	-8.17e-05	-0.44191
2020-11-25 16:00:00		-0.0002122	-0.810288	2.912	0.001456	-0.36671	-0.0016682	-0.443578
2020-11-25 16:30:00		-0.0002122	-0.8105	-1.8269	-0.00091345	-0.367623	0.00070125	-0.442877
2020-11-25 17:00:00		-0.0003955	-0.810895	1.7756	0.0008878	-0.366735	-0.0012833	-0.44416
2020-11-25 17:30:00		-0.0003955	-0.811291		-0.0002788	-0.367014	-0.0001167	-0.444277
2020-11-25 18:00:00		-0.0007807	-0.812071	4.116	0.002058	-0.364956	-0.0028387	-0.447115
2020-11-25 18:30:00		-0.0007807	-0.812852	2.553	0.0012765	-0.36368	-0.0020572	-0.449173
2020-11-25 19:00:00		-0.000201	-0.813053	0.8459	0.00042295	-0.363257	-0.00062395	-0.449797
2020-11-25 19:30:00		-0.000201	-0.813254	0.4685	0.00023425	-0.363022	-0.00043525	-0.450232
2020-11-25 20:00:00		-0.0003031	-0.813557	-2.2919	-0.00114595	-0.364168	0.00084285	-0.449389
2020-11-25 20:30:00		-0.0003031	-0.81386	1.6919	0.00084595	-0.363322	-0.00114905	-0.450538
2020-11-25 21:00:00		-0.0011575	-0.815018	0.6064	0.0003032	-0.363019	-0.0014607	-0.451999
2020-11-25 21:30:00		-0.0011575	-0.816175	-3.4655	-0.00173275	-0.364752	0.00057525	-0.451423
2020-11-25 22:00:00		-0.0006309	-0.816806	-1.8813	-0.00094065	-0.365693	0.00030975	-0.451114
2020-11-25 22:30:00		-0.0006309	-0.817437	2.1714	0.0010857	-0.364607	-0.0017166	-0.45283
2020-11-25 23:00:00		-0.000374	-0.817811	-1.7107	-0.00085535	-0.365462	0.00048135	-0.452349
2020-11-25 23:30:00		-0.000374	-0.818185	-2.1281	-0.00106405	-0.366526	0.00069005	-0.451659
2020-11-26		-0.0004963	-0.818681	-0.0775	-3.875e-05	-0.366565	-0.00045755	-0.452116
2020-11-26 00:30:00		-0.0004963	-0.819178	-1.338	-0.000669	-0.367234	0.0001727	-0.451944
2020-11-26 01:00:00		-0.0004237	-0.819601	-0.4252	-0.0002126	-0.367447	-0.0002111	-0.452155
2020-11-26 01:30:00		-0.0004237	-0.820025	-0.435	-0.0002175	-0.367664	-0.0002062	-0.452361
2020-11-26 02:00:00		-0.0003519	-0.820377	0.1873	9.365e-05	-0.36757	-0.00044555	-0.452807
2020-11-26 02:30:00		-0.0003519	-0.820729	4.0495	0.00202475	-0.365546	-0.00237665	-0.455183
2020-11-26 03:00:00		-0.000351	-0.82108	-2.6828	-0.0013414	-0.366887	0.0009904	-0.454193
2020-11-26 03:30:00		-0.000351	-0.821431	1.2618	0.0006309	-0.366256	-0.0009819	-0.455175
2020-11-26 04:00:00		-0.0005921	-0.822023	-2.0918	-0.0010459	-0.367302	0.0004538	-0.454721
2020-11-26 04:30:00		-0.0005921	-0.822615	-0.5873	-0.00029365	-0.367596	-0.00029845	-0.455019
2020-11-26 05:00:00		-0.0002729	-0.822888	0.5795	0.00028975	-0.367306	-0.00056265	-0.455582
2020-11-26 05:30:00		-0.0002729	-0.823161		-0.0002788	-0.367585	5.9e-06	-0.455576
2020-11-26 06:00:00		-0.0004818	-0.823643	0.6031	0.00030155	-0.367283	-0.00078335	-0.45636
2020-11-26 06:30:00		-0.0004818	-0.824125	0.8936	0.0004468	-0.366836	-0.0009286	-0.457288
2020-11-26 07:00:00	-3.0516	-0.0015258	-0.82565	-0.534	-0.000267	-0.367103	-0.0012588	-0.458547
2020-11-26 07:30:00	0	0	-0.82565	0.9912	0.0004956	-0.366608	-0.0004956	-0.459043
2020-11-26 08:00:00		-0.0009169	-0.826567	-1.2056	-0.0006028	-0.367211	-0.0003141	-0.459357
2020-11-26 08:30:00		-0.0009169	-0.827484	-6.7891	-0.00339455	-0.370605	0.00247765	-0.456879
2020-11-26 09:00:00	-2.3191	-0.0011595	-0.828644	-1.9903	-0.00099515	-0.3716	-0.00016435	-0.457043
2020-11-26 09:30:00	-3.5626	-0.0017813	-0.830425	0.1843	9.215e-05	-0.371508	-0.00187345	-0.458917
2020-11-26 10:00:00	-0.9627	-0.0004813	-0.830906	-2.2141	-0.00110705	-0.372615	0.00062575	-0.458291
2020-11-26 10:30:00	-3.6597	-0.0018298	-0.832736	0.9019	0.00045095	-0.372164	-0.00228075	-0.460572
2020-11-26 11:00:00	1.5177	0.0007588	-0.831977	-1.3504	-0.0006752	-0.37284	0.001434	-0.459138
2020-11-26 11:30:00	-4.3076	-0.0021538	-0.834131	-0.8809	-0.00044045	-0.37328	-0.00171335	-0.460851
2020-11-26 12:00:00	-2.7304	-0.0013652	-0.835496	-1.0357	-0.00051785	-0.373798	-0.00084735	-0.461698
2020-11-26 12:30:00		-0.0013899	-0.836886	-0.5576	-0.0002788	-0.374077	-0.0011111	-0.46281
2020-11-26 13:00:00		-0.0002448	-0.837131	-1.775	-0.0008875	-0.374964	0.0006427	-0.462167
2020-11-26 13:30:00		-0.0002448	-0.837376	-0.0571	-2.855e-05	-0.374993	-0.00021625	-0.462383
2020-11-26 14:00:00		-0.0002706	-0.837646	-0.1746	-8.73e-05	-0.37508	-0.0001833	-0.462566
2020-11-26 14:30:00		-0.0002706	-0.837917	-0.2651	-0.00013255	-0.375213	-0.00013805	-0.462704
2020-11-26 15:00:00		-0.000105	-0.838022	0.3008	0.0001504	-0.375062	-0.0002554	-0.46296
2020-11-26 15:30:00		-0.000105	-0.838127	-1.8233	-0.00091165	-0.375974	0.00080665	-0.462153
2020-11-26 16:00:00		-0.0002122	-0.838339	-1.2895	-0.00064475	-0.376619	0.00043255	-0.461721
2020-11-26 16:30:00	-2.2066	-0.0011033	-0.839442	-0.7912	-0.0003956	-0.377014	-0.0007077	-0.462428
2020-11-26 17:00:00		-0.0003955	-0.839838		-0.0002788	-0.377293	-0.0001167	-0.462545
2020-11-26 17:30:00		-0.0003955	-0.840233	-0.9759	-0.00048795	-0.377781	9.245e-05	-0.462453
2020-11-26 18:00:00		-0.0007807	-0.841014	-2.5862	-0.0012931	-0.379074	0.0005124	-0.46194
2020-11-26 18:30:00		-0.0007807	-0.841795	-1.4514	-0.0007257	-0.3798	-5.5e-05	-0.461995
2020-11-26 19:00:00		-0.000201	-0.841996	-3.5899	-0.00179495	-0.381595	0.00159395	-0.460401
2020-11-26 19:30:00		-0.000201	-0.842197	0.163	8.15e-05	-0.381513	-0.0002825	-0.460684
2020-11-26 20:00:00		-0.0003031	-0.8425		-0.0002788	-0.381792	-2.43e-05	-0.460708
2020-11-26 20:30:00		-0.0003031	-0.842803	-2.1777	-0.00108885	-0.382881	0.00078575	-0.459922
2020-11-26 21:00:00		-0.0011575	-0.843961	-3.3237	-0.00166185	-0.384543	0.00050435	-0.459418
2020-11-26 21:30:00		-0.0011575	-0.845118	-0.1522	-7.61e-05	-0.384619	-0.0010814	-0.460499
2020-11-26 22:00:00		-0.0006309	-0.845749	-0.1229	-6.145e-05	-0.38468	-0.00056945	-0.461069
2020-11-26 22:30:00		-0.0006309	-0.84638	-0.7842	-0.0003921	-0.385072	-0.0002388	-0.461308
2020-11-26 23:00:00		-0.000374	-0.846754	-3.728	-0.001864	-0.386936	0.00149	-0.459818
2020-11-26 23:30:00		-0.000374	-0.847128	-1.2589	-0.00062945	-0.387566	0.00025545	-0.459562
2020-11-27		-0.0004963	-0.847624		0	-0.387566	-0.0004963	-0.460058
2020-11-27 00:30:00		-0.0004963	-0.84812	-5.8285	-0.00291425	-0.39048	0.00241795	-0.457641
2020-11-27 01:00:00		-0.0004237	-0.848544	-5.4755	-0.00273775	-0.393218	0.00231405	-0.455326
2020-11-27 01:30:00		-0.0004237	-0.848968	-0.276	-0.000138	-0.393356	-0.0002857	-0.455612
2020-11-27 02:00:00		-0.0003519	-0.84932	-0.7515	-0.00037575	-0.393731	2.385e-05	-0.455588
2020-11-27 02:30:00		-0.0003519	-0.849672	-6.0905	-0.00304525	-0.396777	0.00269335	-0.452895
2020-11-27 03:00:00		-0.000351	-0.850023	0.5415	0.00027075	-0.396506	-0.00062175	-0.453517
2020-11-27 03:30:00		-0.000351	-0.850374	-2.4633	-0.00123165	-0.397738	0.00088065	-0.452636
2020-11-27 04:00:00		-0.0005921	-0.850966	-2.1252	-0.0010626	-0.3988	0.0004705	-0.452166
2020-11-27 04:30:00		-0.0005921	-0.851558		-0.0002788	-0.399079	-0.0003133	-0.452479
2020-11-27 05:00:00	-0.0242	-1.21e-05	-0.85157	-0.3214	-0.0001607	-0.39924	0.0001486	-0.45233
2020-11-27 05:30:00	-2.2756	-0.0011378	-0.852708	-0.4813	-0.00024065	-0.39948	-0.00089715	-0.453227
2020-11-27 06:00:00		-0.0004818	-0.85319	-0.1849	-9.245e-05	-0.399573	-0.00038935	-0.453617
2020-11-27 06:30:00		-0.0004818	-0.853671	-1.1019	-0.00055095	-0.400124	6.915e-05	-0.453548
2020-11-27 07:00:00		-0.0010013	-0.854673	-4.1321	-0.00206605	-0.40219	0.00106475	-0.452483
2020-11-27 07:30:00	-6.8563	-0.0034281	-0.858101	1.3913	0.00069565	-0.401494	-0.00412375	-0.456607
2020-11-27 08:00:00	0.2316	0.0001158	-0.857985	-0.0175	-8.75e-06	-0.401503	0.00012455	-0.456482
2020-11-27 08:30:00	-1.4507	-0.0007253	-0.85871	-3.6114	-0.0018057	-0.403309	0.0010804	-0.455402
2020-11-27 09:00:00	-1.3733	-0.0006866	-0.859397	-2.8865	-0.00144325	-0.404752	0.00075665	-0.454645
2020-11-27 09:30:00	1.305	0.0006525	-0.858744	-0.8396	-0.0004198	-0.405172	0.0010723	-0.453573
2020-11-27 10:00:00	0.077	3.85e-05	-0.858706	0.5201	0.00026005	-0.404912	-0.00022155	-0.453794
2020-11-27 10:30:00	-0.2415	-0.0001208	-0.858827	-1.2147	-0.00060735	-0.405519	0.00048655	-0.453308
2020-11-27 11:00:00	-1.775	-0.0008875	-0.859714	-0.9752	-0.0004876	-0.406007	-0.0003999	-0.453708
2020-11-27 11:30:00	-0.5026	-0.0002513	-0.859965	-0.2636	-0.0001318	-0.406138	-0.0001195	-0.453827
2020-11-27 12:00:00	-1.6416	-0.0008208	-0.860786	-4.1228	-0.0020614	-0.4082	0.0012406	-0.452587
2020-11-27 12:30:00	-6.2832	-0.0031416	-0.863928	-7.0913	-0.00354565	-0.411745	0.00040405	-0.452182
2020-11-27 13:00:00	1.1197	0.0005598	-0.863368	-1.8203	-0.00091015	-0.412656	0.00146995	-0.450713
2020-11-27 13:30:00	-1.8172	-0.0009086	-0.864277	-0.686	-0.000343	-0.412999	-0.0005656	-0.451278
2020-11-27 14:00:00	1.8583	0.0009291	-0.863348	-4.3128	-0.0021564	-0.415155	0.0030855	-0.448193
2020-11-27 14:30:00	0.0579	2.9e-05	-0.863319		0	-0.415155	2.9e-05	-0.448164
2020-11-27 15:00:00	0.4712	0.0002356	-0.863083		-0.0002788	-0.415434	0.0005144	-0.447649
2020-11-27 15:30:00	0.6938	0.0003469	-0.862736	-3.1619	-0.00158095	-0.417015	0.00192785	-0.445721
2020-11-27 16:00:00	-0.5186	-0.0002593	-0.862995	-4.4494	-0.0022247	-0.419239	0.0019654	-0.443756
2020-11-27 16:30:00	-0.3097	-0.0001549	-0.86315	-0.9273	-0.00046365	-0.419703	0.00030875	-0.443447
2020-11-27 17:00:00		-0.0003955	-0.863546	-4.3083	-0.0002788	-0.419982	-0.0001167	-0.443564
2020-11-27 17:30:00		-0.0003955	-0.863941	-0.8961	-0.00044805	-0.42043	5.255e-05	-0.443511
2020-11-27 18:00:00		-0.0007807	-0.864722	-0.0806	-4.03e-05	-0.42047	-0.0007404	-0.444252
2020-11-27 18:30:00		-0.0007807	-0.865503	-0.0674	-3.37e-05	-0.420504	-0.000747	-0.444999
2020-11-27 19:00:00		-0.000201	-0.865704	1.0141	0.00050705	-0.419997	-0.00070805	-0.445707
2020-11-27 19:30:00	-0.2894	-0.0001447	-0.865848	-0.657	-0.0003285	-0.420325	0.0001838	-0.445523
2020-11-27 20:00:00	-0.0851	-4.26e-05	-0.865891	-1.5044	-0.0007522	-0.421078	0.0007096	-0.444813
2020-11-27 20:30:00	-7.9787	-0.0039894	-0.86988	-0.3037	-0.00015185	-0.421229	-0.00383755	-0.448651
2020-11-27 21:00:00	-4.1209	-0.0020605	-0.871941	-1.8411	-0.00092055	-0.42215	-0.00113995	-0.449791
2020-11-27 21:30:00	0	0	-0.871941	0.1108	5.54e-05	-0.422095	-5.54e-05	-0.449846
2020-11-27 22:00:00	-2.099	-0.0010495	-0.87299	-0.2108	-0.0001054	-0.4222	-0.0009441	-0.45079
2020-11-27 22:30:00	-0.1315	-6.58e-05	-0.873056	0.1495	7.475e-05	-0.422125	-0.00014055	-0.450931
2020-11-27 23:00:00	-4.9781	-0.002489	-0.875545	-2.3011	-0.00115055	-0.423276	-0.00133845	-0.452269
2020-11-27 23:30:00		-0.000374	-0.875919	0.0909	4.545e-05	-0.42323	-0.00041945	-0.452689
2020-11-28		-0.0004963	-0.876415	1.0644	0.0005322	-0.422698	-0.0010285	-0.453717
2020-11-28 00:30:00		-0.0004963	-0.876912	-0.6167	-0.00030835	-0.423006	-0.00018795	-0.453905
2020-11-28 01:00:00		-0.0004237	-0.877335	-0.1262	-6.31e-05	-0.42307	-0.0003606	-0.454266
2020-11-28 01:30:00		-0.0004237	-0.877759	-0.7381	-0.00036905	-0.423439	-5.465e-05	-0.454321
2020-11-28 02:00:00	0.041	2.05e-05	-0.877739	-0.2028	-0.0001014	-0.42354	0.0001219	-0.454199
2020-11-28 02:30:00		-0.0003519	-0.878091	0	0	-0.42354	-0.0003519	-0.454551
2020-11-28 03:00:00		-0.000351	-0.878442	-0.0031	-1.55e-06	-0.423542	-0.00034945	-0.4549
2020-11-28 03:30:00		-0.000351	-0.878793	0.0757	3.785e-05	-0.423504	-0.00038885	-0.455289
2020-11-28 04:00:00	-1.3019	-0.000651	-0.879444	-0.1439	-7.195e-05	-0.423576	-0.00057905	-0.455868
2020-11-28 04:30:00	-0.0982	-4.91e-05	-0.879493	-0.1824	-9.12e-05	-0.423667	4.21e-05	-0.455826
2020-11-28 05:00:00	-0.0884	-4.42e-05	-0.879537	0.013	6.5e-06	-0.42366	-5.07e-05	-0.455877
2020-11-28 05:30:00		-0.0002729	-0.87981	0.0982	4.91e-05	-0.423611	-0.000322	-0.456199
2020-11-28 06:00:00	-0.9636	-0.0004818	-0.880292	-0.108	-5.4e-05	-0.423665	-0.0004278	-0.456626
2020-11-28 06:30:00	-2.6209	-0.0013104	-0.881602	1.9146	0.0009573	-0.422708	-0.0022677	-0.458894
2020-11-28 07:00:00	-4.8558	-0.0024279	-0.88403	0.6754	0.0003377	-0.42237	-0.0027656	-0.46166
2020-11-28 07:30:00	0	0	-0.88403	-2.3129	-0.00115645	-0.423527	0.00115645	-0.460503
2020-11-28 08:00:00	-1.1917	-0.0005958	-0.884626	0.8722	0.0004361	-0.423091	-0.0010319	-0.461535
2020-11-28 08:30:00	-0.0611	-3.05e-05	-0.884656	0.0447	2.235e-05	-0.423068	-5.285e-05	-0.461588
2020-11-28 09:00:00	1.1909	0.0005954	-0.884061	-5.6232	-0.0028116	-0.42588	0.003407	-0.458181
2020-11-28 09:30:00	-0.5071	-0.0002535	-0.884314	-1.0186	-0.0005093	-0.426389	0.0002558	-0.457925
2020-11-28 10:00:00	0.3037	0.0001519	-0.884162	-1.3413	-0.00067065	-0.42706	0.00082255	-0.457103
2020-11-28 10:30:00	-1.7762	-0.0008881	-0.88505	-1.3091	-0.00065455	-0.427714	-0.00023355	-0.457336
2020-11-28 11:00:00	-3.7123	-0.0018561	-0.886907	-1.2049	-0.00060245	-0.428317	-0.00125365	-0.45859
2020-11-28 11:30:00	0	0	-0.886907	-3.1876	-0.0015938	-0.429911	0.0015938	-0.456996
2020-11-28 12:00:00	-13.7986	-0.0068993	-0.893806	-0.4485	-0.00022425	-0.430135	-0.00667505	-0.463671
2020-11-28 12:30:00	-2.5212	-0.0012606	-0.895066	-2.1747	-0.00108735	-0.431222	-0.00017325	-0.463844
2020-11-28 13:00:00	0.8373	0.0004187	-0.894648	0.1259	6.295e-05	-0.431159	0.00035575	-0.463489
2020-11-28 13:30:00	0.148	7.4e-05	-0.894574	-0.7918	-0.0003959	-0.431555	0.0004699	-0.463019
2020-11-28 14:00:00	-3.244	-0.001622	-0.896196	-6.0971	-0.00304855	-0.434604	0.00142655	-0.461592
2020-11-28 14:30:00	-0.3333	-0.0001667	-0.896362	-3.0759	-0.00153795	-0.436142	0.00137125	-0.460221
2020-11-28 15:00:00	0.6161	0.0003081	-0.896054	-1.9692	-0.0009846	-0.437126	0.0012927	-0.458928
2020-11-28 15:30:00	0.1564	7.82e-05	-0.895976	-4.5533	-0.00227665	-0.439403	0.00235485	-0.456573
2020-11-28 16:00:00	-1.1026	-0.0005513	-0.896527	0.4815	0.00024075	-0.439162	-0.00079205	-0.457365
2020-11-28 16:30:00	-0.7472	-0.0003736	-0.896901	-3.5874	-0.0017937	-0.440956	0.0014201	-0.455945
2020-11-28 17:00:00	0.2393	0.0001197	-0.896781	0.278	0.000139	-0.440817	-1.93e-05	-0.455965
2020-11-28 17:30:00	3.7627	0.0018814	-0.8949	-1.9284	-0.0009642	-0.441781	0.0028456	-0.453119
2020-11-28 18:00:00	4.7968	0.0023984	-0.892502	-3.2484	-0.0016242	-0.443405	0.0040226	-0.449096
2020-11-28 18:30:00	-3.5451	-0.0017725	-0.894274	-0.2556	-0.0001278	-0.443533	-0.0016447	-0.450741
2020-11-28 19:00:00	-1.4536	-0.0007268	-0.895001	-1.045	-0.0005225	-0.444056	-0.0002043	-0.450945
2020-11-28 19:30:00	-4.0113	-0.0020056	-0.897006	-2.7865	-0.00139325	-0.445449	-0.00061235	-0.451558
2020-11-28 20:00:00	4.3956	0.0021978	-0.894809	0.0672	3.36e-05	-0.445415	0.0021642	-0.449393
2020-11-28 20:30:00	-7.3249	-0.0036625	-0.898471	-3.6924	-0.0018462	-0.447261	-0.0018163	-0.45121
2020-11-28 21:00:00		-0.0011575	-0.899629	0.4313	0.00021565	-0.447046	-0.00137315	-0.452583
2020-11-28 21:30:00		-0.0011575	-0.900786	-0.179	-8.95e-05	-0.447135	-0.001068	-0.453651
2020-11-28 22:00:00	-5.5978	-0.0027989	-0.903585	-0.4116	-0.0002058	-0.447341	-0.0025931	-0.456244
2020-11-28 22:30:00	-3.7937	-0.0018968	-0.905482	0.5405	0.00027025	-0.447071	-0.00216705	-0.458411
2020-11-28 23:00:00	-6.0243	-0.0030122	-0.908494	0.861	0.0004305	-0.44664	-0.0034427	-0.461854
2020-11-28 23:30:00	6.7335	0.0033667	-0.905127	-2.7329	-0.00136645	-0.448007	0.00473315	-0.457121
2020-11-29	-3.4206	-0.0017103	-0.906838	-0.3002	-0.0001501	-0.448157	-0.0015602	-0.458681
2020-11-29 00:30:00		-0.0004963	-0.907334	-2.9738	-0.0014869	-0.449644	0.0009906	-0.45769
2020-11-29 01:00:00		-0.0004237	-0.907758	1.0605	0.00053025	-0.449114	-0.00095395	-0.458644
2020-11-29 01:30:00		-0.0004237	-0.908181	1.1846	0.0005923	-0.448521	-0.001016	-0.45966
2020-11-29 02:00:00	-2.0707	-0.0010353	-0.909217	-0.7758	-0.0003879	-0.448909	-0.0006474	-0.460308
2020-11-29 02:30:00		-0.0003519	-0.909569	-3.3186	-0.0016593	-0.450568	0.0013074	-0.459
2020-11-29 03:00:00	-4.0878	-0.0020439	-0.911612	-0.454	-0.000227	-0.450795	-0.0018169	-0.460817
2020-11-29 03:30:00	-1.2246	-0.0006123	-0.912225	0.338	0.000169	-0.450626	-0.0007813	-0.461598
2020-11-29 04:00:00		-0.0005921	-0.912817	-4.2846	-0.0021423	-0.452769	0.0015502	-0.460048
2020-11-29 04:30:00	-0.9972	-0.0004986	-0.913315	-0.765	-0.0003825	-0.453151	-0.0001161	-0.460164
2020-11-29 05:00:00	-2.3357	-0.0011678	-0.914483	-0.3167	-0.00015835	-0.45331	-0.00100945	-0.461174
2020-11-29 05:30:00	0.0631	3.16e-05	-0.914452	0.0229	1.145e-05	-0.453298	2.015e-05	-0.461154
2020-11-29 06:00:00	-0.4937	-0.0002468	-0.914698	2.1306	0.0010653	-0.452233	-0.0013121	-0.462466
2020-11-29 06:30:00	-1.2487	-0.0006244	-0.915323	1.0607	0.00053035	-0.451702	-0.00115475	-0.46362
2020-11-29 07:00:00	-0.0906	-4.53e-05	-0.915368	-1.76	-0.00088	-0.452582	0.0008347	-0.462786
2020-11-29 07:30:00	-2.0448	-0.0010224	-0.916391	4.8063	0.00240315	-0.450179	-0.00342555	-0.466211
2020-11-29 08:00:00	-2.3663	-0.0011832	-0.917574	-0.4041	-0.00020205	-0.450381	-0.00098115	-0.467192
2020-11-29 08:30:00	4.4706	0.0022353	-0.915338	1.5666	0.0007833	-0.449598	0.001452	-0.46574
2020-11-29 09:00:00	-3.895	-0.0019475	-0.917286	0.4037	0.00020185	-0.449396	-0.00214935	-0.46789
2020-11-29 09:30:00	-1.2939	-0.0006469	-0.917933	-0.0383	-1.915e-05	-0.449415	-0.00062775	-0.468518
2020-11-29 10:00:00	-3.7661	-0.001883	-0.919816		-0.0002788	-0.449694	-0.0016042	-0.470122
2020-11-29 10:30:00	-5.035	-0.0025175	-0.922333		0	-0.449694	-0.0025175	-0.472639
2020-11-29 11:00:00	8.4886	0.0042443	-0.918089	-2.702	-0.001351	-0.451045	0.0055953	-0.467044
2020-11-29 11:30:00	-6.1221	-0.003061	-0.92115	-1.4597	-0.00072985	-0.451775	-0.00233115	-0.469375
2020-11-29 12:00:00	1.6853	0.0008427	-0.920307	-1.2398	-0.0006199	-0.452395	0.0014626	-0.467912
2020-11-29 12:30:00	-12.5606	-0.0062803	-0.926588	-4.5217	-0.00226085	-0.454656	-0.00401945	-0.471932
2020-11-29 13:00:00	-1.1989	-0.0005994	-0.927187	-3.6255	-0.00181275	-0.456469	0.00121335	-0.470719
2020-11-29 13:30:00		-0.0002448	-0.927432		-0.0002788	-0.456747	3.4e-05	-0.470685
2020-11-29 14:00:00	-3.8467	-0.0019233	-0.929355	-4.1027	-0.00205135	-0.458799	0.00012805	-0.470557
2020-11-29 14:30:00		-0.0002706	-0.929626	-2.5434	-0.0012717	-0.46007	0.0010011	-0.469555
2020-11-29 15:00:00	-1.9631	-0.0009815	-0.930607	-3.2382	-0.0016191	-0.461689	0.0006376	-0.468918
2020-11-29 15:30:00	-4.1116	-0.0020558	-0.932663	-3.3532	-0.0016766	-0.463366	-0.0003792	-0.469297
2020-11-29 16:00:00		-0.0002122	-0.932875	0.5151	0.00025755	-0.463109	-0.00046975	-0.469767
2020-11-29 16:30:00		-0.0002122	-0.933087	-2.558	-0.001279	-0.464388	0.0010668	-0.4687
2020-11-29 17:00:00	1.3018	0.0006509	-0.932437	3.1499	-0.0002788	-0.464666	0.0009297	-0.46777
2020-11-29 17:30:00		-0.0003955	-0.932832	-1.4248	-0.0007124	-0.465379	0.0003169	-0.467453
2020-11-29 18:00:00		-0.0007807	-0.933613	-1.5736	-0.0007868	-0.466166	6.1e-06	-0.467447
2020-11-29 18:30:00		-0.0007807	-0.934393	-3.3956	-0.0016978	-0.467863	0.0009171	-0.46653
2020-11-29 19:00:00	-3.1045	-0.0015523	-0.935946	-3.1708	-0.0015854	-0.469449	3.31e-05	-0.466497
2020-11-29 19:30:00	-0.1268	-6.34e-05	-0.936009	0.6001	0.00030005	-0.469149	-0.00036345	-0.466861
2020-11-29 20:00:00	0	0	-0.936009	-2.1787	-0.00108935	-0.470238	0.00108935	-0.465771
2020-11-29 20:30:00		-0.0003031	-0.936312	-0.2449	-0.00012245	-0.47036	-0.00018065	-0.465952
2020-11-29 21:00:00		-0.0011575	-0.93747	1.1865	0.00059325	-0.469767	-0.00175075	-0.467703
2020-11-29 21:30:00		-0.0011575	-0.938627		-0.0002788	-0.470046	-0.0008787	-0.468581
2020-11-29 22:00:00		-0.0006309	-0.939258	-4.5763	-0.00228815	-0.472334	0.00165725	-0.466924
2020-11-29 22:30:00		-0.0006309	-0.939889	3.6609	0.00183045	-0.470504	-0.00246135	-0.469385
2020-11-29 23:00:00		-0.000374	-0.940263	-1.9456	-0.0009728	-0.471477	0.0005988	-0.468787
2020-11-29 23:30:00		-0.000374	-0.940637	1.0957	0.00054785	-0.470929	-0.00092185	-0.469708
2020-11-30	0	0	-0.940637	-3.3248	-0.0016624	-0.472591	0.0016624	-0.468046
2020-11-30 00:30:00	-0.6551	-0.0003275	-0.940965	-3.1537	-0.00157685	-0.474168	0.00124935	-0.466797
2020-11-30 01:00:00	0.2169	0.0001085	-0.940856	-0.1201	-6.005e-05	-0.474228	0.00016855	-0.466628
2020-11-30 01:30:00		-0.0004237	-0.94128	2.2412	0.0011206	-0.473107	-0.0015443	-0.468172
2020-11-30 02:00:00	-0.1545	-7.72e-05	-0.941357	-0.772	-0.000386	-0.473493	0.0003088	-0.467864
2020-11-30 02:30:00		-0.0003519	-0.941709	-2.4107	-0.00120535	-0.474699	0.00085345	-0.46701
2020-11-30 03:00:00	-0.2757	-0.0001379	-0.941847	1.706	0.000853	-0.473846	-0.0009909	-0.468001
2020-11-30 03:30:00	-0.8955	-0.0004478	-0.942295	-0.8972	-0.0004486	-0.474294	8e-07	-0.468
2020-11-30 04:00:00	0.2403	0.0001201	-0.942174	0.7441	0.00037205	-0.473922	-0.00025195	-0.468252
2020-11-30 04:30:00	-1.6988	-0.0008494	-0.943024	-0.6766	-0.0003383	-0.474261	-0.0005111	-0.468763
2020-11-30 05:00:00	-0.5093	-0.0002546	-0.943278	1.7685	0.00088425	-0.473376	-0.00113885	-0.469902
2020-11-30 05:30:00		-0.0002729	-0.943551	0	0	-0.473376	-0.0002729	-0.470175
2020-11-30 06:00:00	-0.3802	-0.0001901	-0.943741	0.5128	0.0002564	-0.47312	-0.0004465	-0.470622
2020-11-30 06:30:00		-0.0004818	-0.944223	0.8827	0.00044135	-0.472679	-0.00092315	-0.471545
2020-11-30 07:00:00		-0.0010013	-0.945225	0.8411	0.00042055	-0.472258	-0.00142185	-0.472967
2020-11-30 07:30:00	-0.6164	-0.0003082	-0.945533	-0.6443	-0.00032215	-0.47258	1.395e-05	-0.472953
2020-11-30 08:00:00	-0.1073	-5.36e-05	-0.945586	1.8961	0.00094805	-0.471632	-0.00100165	-0.473954
2020-11-30 08:30:00	0.0561	2.8e-05	-0.945558	0.2144	0.0001072	-0.471525	-7.92e-05	-0.474033
2020-11-30 09:00:00	-5.2219	-0.002611	-0.948169	-1.2269	-0.00061345	-0.472138	-0.00199755	-0.476031
2020-11-30 09:30:00	-1.9044	-0.0009522	-0.949122	-5.1821	-0.00259105	-0.474729	0.00163885	-0.474392
2020-11-30 10:00:00	-2.4667	-0.0012334	-0.950355	0.3599	0.00017995	-0.474549	-0.00141335	-0.475806
2020-11-30 10:30:00	-0.17	-8.5e-05	-0.95044		-0.0002788	-0.474828	0.0001938	-0.475612
2020-11-30 11:00:00	-4.3593	-0.0021797	-0.95262	-4.4831	-0.00224155	-0.47707	6.185e-05	-0.47555
2020-11-30 11:30:00	5.8379	0.002919	-0.949701	-0.7944	-0.0003972	-0.477467	0.0033162	-0.472234
2020-11-30 12:00:00	-7.1527	-0.0035763	-0.953277	-1.3436	-0.0006718	-0.478139	-0.0029045	-0.475138
2020-11-30 12:30:00	-0.6095	-0.0003047	-0.953582	-1.0052	-0.0005026	-0.478641	0.0001979	-0.47494
2020-11-30 13:00:00	-0.3873	-0.0001937	-0.953775	-1.0936	-0.0005468	-0.479188	0.0003531	-0.474587
2020-11-30 13:30:00	-7.7925	-0.0038962	-0.957672		0	-0.479188	-0.0038962	-0.478483
2020-11-30 14:00:00	-7.6791	-0.0038396	-0.961511		0	-0.479188	-0.0038396	-0.482323
2020-11-30 14:30:00	-6.2468	-0.0031234	-0.964635	-2.3459	-0.00117295	-0.480361	-0.00195045	-0.484273
2020-11-30 15:00:00	-4.6523	-0.0023261	-0.966961	-2.0165	-0.00100825	-0.481369	-0.00131785	-0.485591
2020-11-30 15:30:00	1.6283	0.0008141	-0.966147	-1.1591	-0.00057955	-0.481949	0.00139365	-0.484198
2020-11-30 16:00:00	-0.8373	-0.0004187	-0.966565		-0.0002788	-0.482228	-0.0001399	-0.484338
2020-11-30 16:30:00	-0.3456	-0.0001728	-0.966738	-1.9653	-0.00098265	-0.48321	0.00080985	-0.483528
2020-11-30 17:00:00	-1.7728	-0.0008864	-0.967624	-1.0704	-0.0005352	-0.483746	-0.0003512	-0.483879
2020-11-30 17:30:00	-1.7754	-0.0008877	-0.968512	-0.4772	-0.0002386	-0.483984	-0.0006491	-0.484528
2020-11-30 18:00:00	1.6117	0.0008059	-0.967706	-3.6039	-0.00180195	-0.485786	0.00260785	-0.48192
2020-11-30 18:30:00		-0.0007807	-0.968487	3.0477	0.00152385	-0.484262	-0.00230455	-0.484225
2020-11-30 19:00:00	-6.3223	-0.0031612	-0.971648	1.3883	0.00069415	-0.483568	-0.00385535	-0.48808
2020-11-30 19:30:00		-0.000201	-0.971849		-0.0002788	-0.483847	7.78e-05	-0.488002
2020-11-30 20:00:00		-0.0003031	-0.972152	1.2917	0.00064585	-0.483201	-0.00094895	-0.488951
2020-11-30 20:30:00		-0.0003031	-0.972455	2.4223	0.00121115	-0.48199	-0.00151425	-0.490465
2020-11-30 21:00:00		-0.0011575	-0.973613	5.0564	0.0025282	-0.479462	-0.0036857	-0.494151
2020-11-30 21:30:00		-0.0011575	-0.97477	-3.0521	-0.00152605	-0.480988	0.00036855	-0.493783
2020-11-30 22:00:00		-0.0006309	-0.975401		-0.0002788	-0.481267	-0.0003521	-0.494135
2020-11-30 22:30:00		-0.0006309	-0.976032	1.93	0.000965	-0.480302	-0.0015959	-0.495731
2020-11-30 23:00:00		-0.000374	-0.976406	2.0834	0.0010417	-0.47926	-0.0014157	-0.497146
2020-11-30 23:30:00		-0.000374	-0.97678	0.8727	0.00043635	-0.478824	-0.00081035	-0.497957
2020-12-01		0.0001093	-0.976671	-0.061	-3.05e-05	-0.478854	0.0001398	-0.497817
2020-12-01 00:30:00		0.0001093	-0.976562	4.011	0.0020055	-0.476849	-0.0018962	-0.499713
2020-12-01 01:00:00		-0.0001809	-0.976742	1.2451	0.00062255	-0.476226	-0.00080345	-0.500516
2020-12-01 01:30:00		-0.0001809	-0.976923	2.1325	0.00106625	-0.47516	-0.00124715	-0.501764
2020-12-01 02:00:00		-0.000167	-0.97709	0.7206	0.0003603	-0.474799	-0.0005273	-0.502291
2020-12-01 02:30:00		-0.000167	-0.977257	4.5223	0.00226115	-0.472538	-0.00242815	-0.504719
2020-12-01 03:00:00		-0.0003082	-0.977566	2.2406	0.0011203	-0.471418	-0.0014285	-0.506148
2020-12-01 03:30:00		-0.0003082	-0.977874	-2.0679	-0.00103395	-0.472452	0.00072575	-0.505422
2020-12-01 04:00:00		-1.78e-05	-0.977892	-0.2346	-0.0001173	-0.472569	9.95e-05	-0.505322
2020-12-01 04:30:00		-1.78e-05	-0.977909	0.746	0.000373	-0.472196	-0.0003908	-0.505713
2020-12-01 05:00:00		-0.0002398	-0.978149	-1.4164	-0.0007082	-0.472904	0.0004684	-0.505245
2020-12-01 05:30:00		-0.0002398	-0.978389	1.7289	0.00086445	-0.47204	-0.00110425	-0.506349
2020-12-01 06:00:00		-0.0004232	-0.978812	2.2125	0.00110625	-0.470934	-0.00152945	-0.507878
2020-12-01 06:30:00		-0.0004232	-0.979235	0.3765	0.00018825	-0.470746	-0.00061145	-0.50849
2020-12-01 07:00:00		7.02e-05	-0.979165	2.1421	0.00107105	-0.469674	-0.00100085	-0.509491
2020-12-01 07:30:00		7.02e-05	-0.979095	0	0	-0.469674	7.02e-05	-0.509421
2020-12-01 08:00:00		0.0006736	-0.978421	-0.2031	-0.00010155	-0.469776	0.00077515	-0.508645
2020-12-01 08:30:00		0.0006736	-0.977748	-1.1192	-0.0005596	-0.470336	0.0012332	-0.507412
2020-12-01 09:00:00		0.0006148	-0.977133	0.2042	0.0001021	-0.470234	0.0005127	-0.506899
2020-12-01 09:30:00		0.0006148	-0.976518	1.3141	0.00065705	-0.469576	-4.225e-05	-0.506942
2020-12-01 10:00:00		0.0020573	-0.974461	-1.4522	-0.0007261	-0.470303	0.0027834	-0.504158
2020-12-01 10:30:00		0.0020573	-0.972404	1.5808	0.0007904	-0.469512	0.0012669	-0.502891
2020-12-01 11:00:00		0.001735	-0.970669	-2.8068	-0.0014034	-0.470916	0.0031384	-0.499753
2020-12-01 11:30:00		0.001735	-0.968934	1.4322	0.0007161	-0.470199	0.0010189	-0.498734
2020-12-01 12:00:00		0.002743	-0.966191		-0.0001051	-0.470305	0.0028481	-0.495886
2020-12-01 12:30:00		0.002743	-0.963448	3.173	0.0015865	-0.468718	0.0011565	-0.49473
2020-12-01 13:00:00		0.0020836	-0.961364	3.1477	0.00157385	-0.467144	0.00050975	-0.49422
2020-12-01 13:30:00		0.0020836	-0.95928	5.0438	-0.0001051	-0.467249	0.0021887	-0.492031
2020-12-01 14:00:00		0.0011531	-0.958127	0.0904	4.52e-05	-0.467204	0.0011079	-0.490923
2020-12-01 14:30:00		0.0011531	-0.956974	0.1611	8.055e-05	-0.467124	0.00107255	-0.489851
2020-12-01 15:00:00		0.0002751	-0.956699	0.0955	4.775e-05	-0.467076	0.00022735	-0.489623
2020-12-01 15:30:00		0.0002751	-0.956424	2.3956	0.0011978	-0.465878	-0.0009227	-0.490546
2020-12-01 16:00:00		-2.37e-05	-0.956448	3.133	0.0015665	-0.464312	-0.0015902	-0.492136
2020-12-01 16:30:00		-2.37e-05	-0.956471	1.2838	0.0006419	-0.46367	-0.0006656	-0.492802
2020-12-01 17:00:00		0.0003165	-0.956155	5.0453	0.00252265	-0.461147	-0.00220615	-0.495008
2020-12-01 17:30:00		0.0003165	-0.955838	1.4324	0.0007162	-0.460431	-0.0003997	-0.495408
2020-12-01 18:00:00		0.0001671	-0.955671	2.7943	0.00139715	-0.459034	-0.00123005	-0.496638
2020-12-01 18:30:00		0.0001671	-0.955504	1.5868	0.0007934	-0.45824	-0.0006263	-0.497264
2020-12-01 19:00:00		-8.26e-05	-0.955587	0.9566	0.0004783	-0.457762	-0.0005609	-0.497825
2020-12-01 19:30:00		-8.26e-05	-0.955669		-0.0001051	-0.457867	2.25e-05	-0.497802
2020-12-01 20:00:00		-6.02e-05	-0.95573	3.2063	0.00160315	-0.456264	-0.00166335	-0.499466
2020-12-01 20:30:00		-6.02e-05	-0.95579	0.1047	5.235e-05	-0.456212	-0.00011255	-0.499578
2020-12-01 21:00:00		0.0002761	-0.955514	1.733	0.0008665	-0.455345	-0.0005904	-0.500169
2020-12-01 21:30:00		0.0002761	-0.955238	5.9505	0.00297525	-0.45237	-0.00269915	-0.502868
2020-12-01 22:00:00		3.05e-05	-0.955207	1.7953	0.00089765	-0.451472	-0.00086715	-0.503735
2020-12-01 22:30:00	5.7242	0.0028621	-0.952345	-3.485	-0.0017425	-0.453215	0.0046046	-0.49913
2020-12-01 23:00:00		-0.0003698	-0.952715	0.4746	0.0002373	-0.452977	-0.0006071	-0.499737
2020-12-01 23:30:00	0.601	0.0003005	-0.952414	-4.2187	-0.00210935	-0.455087	0.00240985	-0.497328
2020-12-02		0.0001093	-0.952305	0.9356	0.0004678	-0.454619	-0.0003585	-0.497686
2020-12-02 00:30:00	19.2901	0.0096451	-0.94266	-0.3006	-0.0001503	-0.454769	0.0097954	-0.487891
2020-12-02 01:00:00		-0.0001809	-0.942841	0.6323	0.00031615	-0.454453	-0.00049705	-0.488388
2020-12-02 01:30:00		-0.0001809	-0.943022	-2.3003	-0.00115015	-0.455603	0.00096925	-0.487419
2020-12-02 02:00:00		-0.000167	-0.943189	-1.5946	-0.0007973	-0.4564	0.0006303	-0.486788
2020-12-02 02:30:00	2.528	0.001264	-0.941925	1.212	0.000606	-0.455794	0.000658	-0.48613
2020-12-02 03:00:00		-0.0003082	-0.942233	2.4374	0.0012187	-0.454576	-0.0015269	-0.487657
2020-12-02 03:30:00		-0.0003082	-0.942541	-0.4142	-0.0002071	-0.454783	-0.0001011	-0.487758
2020-12-02 04:00:00		-1.78e-05	-0.942559	-0.1149	-5.745e-05	-0.45484	3.965e-05	-0.487719
2020-12-02 04:30:00		-1.78e-05	-0.942577	2.3017	0.00115085	-0.453689	-0.00116865	-0.488887
2020-12-02 05:00:00		-0.0002398	-0.942816	-4.8849	-0.00244245	-0.456132	0.00220265	-0.486685
2020-12-02 05:30:00	2.5063	0.0012531	-0.941563	0.3111	0.00015555	-0.455976	0.00109755	-0.485587
2020-12-02 06:00:00	1.5304	0.0007652	-0.940798	0.29	0.000145	-0.455831	0.0006202	-0.484967
2020-12-02 06:30:00	-0.8359	-0.000418	-0.941216	0.7443	0.00037215	-0.455459	-0.00079015	-0.485757
2020-12-02 07:00:00	-0.19	-9.5e-05	-0.941311	0.2174	0.0001087	-0.455351	-0.0002037	-0.485961
2020-12-02 07:30:00	3.8547	0.0019274	-0.939384	-1.4089	-0.00070445	-0.456055	0.00263185	-0.483329
2020-12-02 08:00:00	0.6862	0.0003431	-0.939041	-2.4721	-0.00123605	-0.457291	0.00157915	-0.48175
2020-12-02 08:30:00	15.2934	0.0076467	-0.931394	1.423	0.0007115	-0.45658	0.0069352	-0.474814
2020-12-02 09:00:00	15.3665	0.0076833	-0.923711	0.5113	0.00025565	-0.456324	0.00742765	-0.467387
2020-12-02 09:30:00		0.0006148	-0.923096	-0.5222	-0.0002611	-0.456585	0.0008759	-0.466511
2020-12-02 10:00:00	13.2642	0.0066321	-0.916464	-0.9532	-0.0004766	-0.457062	0.0071087	-0.459402
2020-12-02 10:30:00	11.8748	0.0059374	-0.910526	1.4562	0.0007281	-0.456333	0.0052093	-0.454193
2020-12-02 11:00:00		0.001735	-0.908791	-1.1066	-0.0005533	-0.456887	0.0022883	-0.451905
2020-12-02 11:30:00	-2.8256	-0.0014128	-0.910204	-0.1489	-7.445e-05	-0.456961	-0.00133835	-0.453243
2020-12-02 12:00:00	11.4391	0.0057195	-0.904485		-0.0001051	-0.457066	0.0058246	-0.447418
2020-12-02 12:30:00	13.5037	0.0067519	-0.897733	-1.498	-0.000749	-0.457815	0.0075009	-0.439917
2020-12-02 13:00:00	4.5502	0.0022751	-0.895458	0.4323	0.00021615	-0.457599	0.00205895	-0.437859
2020-12-02 13:30:00	15.7027	0.0078514	-0.887606	-0.075	-3.75e-05	-0.457637	0.0078889	-0.42997
2020-12-02 14:00:00		0.0011531	-0.886453	2.5503	0.00127515	-0.456362	-0.00012205	-0.430092
2020-12-02 14:30:00		0.0011531	-0.8853	-2.8644	-0.0014322	-0.457794	0.0025853	-0.427506
2020-12-02 15:00:00	9.6536	0.0048268	-0.880473	1.6012	0.0008006	-0.456993	0.0040262	-0.42348
2020-12-02 15:30:00		0.0002751	-0.880198	-1.5325	-0.00076625	-0.457759	0.00104135	-0.422439
2020-12-02 16:00:00		-2.37e-05	-0.880222	-0.9142	-0.0004571	-0.458216	0.0004334	-0.422005
2020-12-02 16:30:00		-2.37e-05	-0.880246	-0.7818	-0.0003909	-0.458607	0.0003672	-0.421638
2020-12-02 17:00:00		0.0003165	-0.879929	2.2778	0.0011389	-0.457468	-0.0008224	-0.422461
2020-12-02 17:30:00		0.0003165	-0.879613	0.1811	9.055e-05	-0.457378	0.00022595	-0.422235
2020-12-02 18:00:00		0.0001671	-0.879445	-0.1698	-8.49e-05	-0.457463	0.000252	-0.421983
2020-12-02 18:30:00		0.0001671	-0.879278	-1.222	-0.000611	-0.458074	0.0007781	-0.421205
2020-12-02 19:00:00		-8.26e-05	-0.879361	-0.1241	-6.205e-05	-0.458136	-2.055e-05	-0.421225
2020-12-02 19:30:00		-8.26e-05	-0.879444	1.1613	0.00058065	-0.457555	-0.00066325	-0.421888
2020-12-02 20:00:00		-6.02e-05	-0.879504	1.184	0.000592	-0.456963	-0.0006522	-0.422541
2020-12-02 20:30:00	5.5885	0.0027942	-0.87671	-2.6081	-0.00130405	-0.458267	0.00409825	-0.418442
2020-12-02 21:00:00		0.0002761	-0.876433	0.2956	0.0001478	-0.458119	0.0001283	-0.418314
2020-12-02 21:30:00	4.1803	0.0020902	-0.874343	-3.6894	-0.0018447	-0.459964	0.0039349	-0.414379
2020-12-02 22:00:00	5.4536	0.0027268	-0.871616	0.4452	0.0002226	-0.459742	0.0025042	-0.411875
2020-12-02 22:30:00	0.3537	0.0001769	-0.87144	0.7658	0.0003829	-0.459359	-0.000206	-0.412081
2020-12-02 23:00:00	0	0	-0.87144	-2.9797	-0.00148985	-0.460849	0.00148985	-0.410591
2020-12-02 23:30:00	0.0093	4.65e-06	-0.871435	1.4415	0.00072075	-0.460128	-0.0007161	-0.411307
2020-12-03	-0.0971	-4.85e-05	-0.871483	-0.6589	-0.00032945	-0.460457	0.00028095	-0.411026
2020-12-03 00:30:00	-3.542	-0.001771	-0.873254	-3.2746	-0.0016373	-0.462095	-0.0001337	-0.41116
2020-12-03 01:00:00	3.2449	0.0016224	-0.871632	-1.8896	-0.0009448	-0.463039	0.0025672	-0.408593
2020-12-03 01:30:00	-1.6956	-0.0008478	-0.87248	-3.1546	-0.0015773	-0.464617	0.0007295	-0.407863
2020-12-03 02:00:00	0.3794	0.0001897	-0.87229	-1.0101	-0.00050505	-0.465122	0.00069475	-0.407168
2020-12-03 02:30:00		-0.000167	-0.872457	-1.001	-0.0005005	-0.465622	0.0003335	-0.406835
2020-12-03 03:00:00	-2.4281	-0.0012141	-0.873671	4.0425	0.00202125	-0.463601	-0.00323535	-0.41007
2020-12-03 03:30:00		-0.0003082	-0.873979	0.6906	0.0003453	-0.463256	-0.0006535	-0.410724
2020-12-03 04:00:00	2.8661	0.0014331	-0.872546	-1.0479	-0.00052395	-0.46378	0.00195705	-0.408767
2020-12-03 04:30:00	7.8746	0.0039373	-0.868609	1.3741	0.00068705	-0.463093	0.00325025	-0.405517
2020-12-03 05:00:00	0.9764	0.0004882	-0.868121	-0.1575	-7.875e-05	-0.463171	0.00056695	-0.40495
2020-12-03 05:30:00	0	0	-0.868121	2.5996	0.0012998	-0.461871	-0.0012998	-0.406249
2020-12-03 06:00:00	-1.5753	-0.0007877	-0.868908	-1.1676	-0.0005838	-0.462455	-0.0002039	-0.406453
2020-12-03 06:30:00	-3.2142	-0.0016071	-0.870516	2.9022	0.0014511	-0.461004	-0.0030582	-0.409511
2020-12-03 07:00:00		7.02e-05	-0.870445	-0.4772	-0.0002386	-0.461243	0.0003088	-0.409203
2020-12-03 07:30:00	6.4159	0.003208	-0.867237	-4.563	-0.0022815	-0.463524	0.0054895	-0.403713
2020-12-03 08:00:00	1.0997	0.0005498	-0.866688	-2.0808	-0.0010404	-0.464565	0.0015902	-0.402123
2020-12-03 08:30:00	7.3955	0.0036978	-0.86299	-4.777	-0.0023885	-0.466953	0.0060863	-0.396037
2020-12-03 09:00:00	2.4532	0.0012266	-0.861763	1.3659	0.00068295	-0.46627	0.00054365	-0.395493
2020-12-03 09:30:00	3.1456	0.0015728	-0.86019	-1.4347	-0.00071735	-0.466988	0.00229015	-0.393203
2020-12-03 10:00:00	-4.0081	-0.002004	-0.862194	-0.8223	-0.00041115	-0.467399	-0.00159285	-0.394796
2020-12-03 10:30:00		0.0020573	-0.860137	-0.4524	-0.0002262	-0.467625	0.0022835	-0.392512
2020-12-03 11:00:00	9.4055	0.0047028	-0.855434	-1.932	-0.000966	-0.468591	0.0056688	-0.386843
2020-12-03 11:30:00	1.5761	0.0007881	-0.854646	-4.1165	-0.00205825	-0.470649	0.00284635	-0.383997
2020-12-03 12:00:00	14.3387	0.0071694	-0.847477	-2.0153	-0.00100765	-0.471657	0.00817705	-0.37582
2020-12-03 12:30:00	27.844	0.013922	-0.833555	-0.2927	-0.00014635	-0.471803	0.0140684	-0.361752
2020-12-03 13:00:00	29.9772	0.0149886	-0.818566	0.0455	2.275e-05	-0.47178	0.0149658	-0.346786
2020-12-03 13:30:00	14.3906	0.0071953	-0.811371		-0.0001051	-0.471886	0.0073004	-0.339485
2020-12-03 14:00:00		0.0011531	-0.810218	-1.1684	-0.0005842	-0.47247	0.0017373	-0.337748
2020-12-03 14:30:00	16.4428	0.0082214	-0.801996	-5.9911	-0.00299555	-0.475465	0.0112169	-0.326531
2020-12-03 15:00:00	1.1497	0.0005749	-0.801421	-5.4687	-0.00273435	-0.4782	0.00330925	-0.323222
2020-12-03 15:30:00	0.5683	0.0002842	-0.801137	-2.5622	-0.0012811	-0.479481	0.0015653	-0.321657
2020-12-03 16:00:00	0.5642	0.0002821	-0.800855	0.1653	8.265e-05	-0.479398	0.00019945	-0.321457
2020-12-03 16:30:00	1.0163	0.0005081	-0.800347	-2.7352	-0.0013676	-0.480766	0.0018757	-0.319581
2020-12-03 17:00:00	0.1356	6.78e-05	-0.800279	2.0771	0.00103855	-0.479727	-0.00097075	-0.320552
2020-12-03 17:30:00	0.2104	0.0001052	-0.800174	0	0	-0.479727	0.0001052	-0.320447
2020-12-03 18:00:00	0.4142	0.0002071	-0.799967	-4.4384	-0.0022192	-0.481946	0.0024263	-0.318021
2020-12-03 18:30:00		0.0001671	-0.7998	-0.4766	-0.0002383	-0.482185	0.0004054	-0.317615
2020-12-03 19:00:00	-0.0013	-6.5e-07	-0.799801	1.0404	0.0005202	-0.481664	-0.00052085	-0.318136
2020-12-03 19:30:00	-0.1717	-8.58e-05	-0.799886		-0.0001051	-0.48177	1.93e-05	-0.318117
2020-12-03 20:00:00	-0.3102	-0.0001551	-0.800041	-3.5983	-0.00179915	-0.483569	0.00164405	-0.316473
2020-12-03 20:30:00	-0.0637	-3.18e-05	-0.800073	1.9467	0.00097335	-0.482595	-0.00100515	-0.317478
2020-12-03 21:00:00		0.0002761	-0.799797	4.9235	0.00246175	-0.480134	-0.00218565	-0.319664
2020-12-03 21:30:00		0.0002761	-0.799521	-0.7422	-0.0003711	-0.480505	0.0006472	-0.319016
2020-12-03 22:00:00		3.05e-05	-0.799491	-2.3365	-0.00116825	-0.481673	0.00119875	-0.317818
2020-12-03 22:30:00		3.05e-05	-0.79946	0.3926	0.0001963	-0.481477	-0.0001658	-0.317983
2020-12-03 23:00:00		-0.0003698	-0.79983	-3.9195	-0.00195975	-0.483436	0.00158995	-0.316394
2020-12-03 23:30:00		-0.0003698	-0.8002	-7.9991	-0.00399955	-0.487436	0.00362975	-0.312764
2020-12-04		0.0001093	-0.80009	-3.1383	-0.00156915	-0.489005	0.00167845	-0.311085
2020-12-04 00:30:00		0.0001093	-0.799981	2.8311	0.00141555	-0.48759	-0.00130625	-0.312392
2020-12-04 01:00:00		-0.0001809	-0.800162	0.0997	4.985e-05	-0.48754	-0.00023075	-0.312622
2020-12-04 01:30:00		-0.0001809	-0.800343	0.8811	0.00044055	-0.487099	-0.00062145	-0.313244
2020-12-04 02:00:00	-0.1871	-9.35e-05	-0.800436	0.1091	5.455e-05	-0.487045	-0.00014805	-0.313392
2020-12-04 02:30:00		-0.000167	-0.800603	-0.874	-0.000437	-0.487482	0.00027	-0.313122
2020-12-04 03:00:00		-0.0003082	-0.800912	0.9116	0.0004558	-0.487026	-0.000764	-0.313886
2020-12-04 03:30:00	-1.0527	-0.0005264	-0.801438	-1.6017	-0.00080085	-0.487827	0.00027445	-0.313611
2020-12-04 04:00:00		-1.78e-05	-0.801456	1.0517	0.00052585	-0.487301	-0.00054365	-0.314155
2020-12-04 04:30:00		-1.78e-05	-0.801474	-3.9049	-0.00195245	-0.489253	0.00193465	-0.31222
2020-12-04 05:00:00		-0.0002398	-0.801713		-0.0001051	-0.489358	-0.0001347	-0.312355
2020-12-04 05:30:00		-0.0002398	-0.801953	-1.4493	-0.00072465	-0.490083	0.00048485	-0.31187
2020-12-04 06:00:00		-0.0004232	-0.802376	-0.1972	-9.86e-05	-0.490182	-0.0003246	-0.312195
2020-12-04 06:30:00		-0.0004232	-0.8028	-1.0776	-0.0005388	-0.49072	0.0001156	-0.312079
2020-12-04 07:00:00	-0.958	-0.000479	-0.803279	1.2131	0.00060655	-0.490114	-0.00108555	-0.313165
2020-12-04 07:30:00		7.02e-05	-0.803208	3.1398	0.0015699	-0.488544	-0.0014997	-0.314664
2020-12-04 08:00:00	1.5239	0.000762	-0.802446	-0.7403	-0.00037015	-0.488914	0.00113215	-0.313532
2020-12-04 08:30:00		0.0006736	-0.801773	1.2603	0.00063015	-0.488284	4.345e-05	-0.313489
2020-12-04 09:00:00	3.4075	0.0017037	-0.800069	-6.1433	-0.00307165	-0.491356	0.00477535	-0.308714
2020-12-04 09:30:00	3.6381	0.001819	-0.79825	-1.5901	-0.00079505	-0.492151	0.00261405	-0.306099
2020-12-04 10:00:00	0.144	7.2e-05	-0.798178		0	-0.492151	7.2e-05	-0.306027
2020-12-04 10:30:00	3.7496	0.0018748	-0.796303	-0.8893	-0.00044465	-0.492595	0.00231945	-0.303708
2020-12-04 11:00:00	2.4904	0.0012452	-0.795058	-6.1554	-0.0030777	-0.495673	0.0043229	-0.299385
2020-12-04 11:30:00	21.8645	0.0109322	-0.784126	-2.8965	-0.00144825	-0.497121	0.0123804	-0.287005
2020-12-04 12:00:00	23.4165	0.0117083	-0.772418	-1.8438	-0.0009219	-0.498043	0.0126302	-0.274374
2020-12-04 12:30:00	32.0423	0.0160212	-0.756396	-4.4432	-0.0022216	-0.500265	0.0182428	-0.256132
2020-12-04 13:00:00	20.351	0.0101755	-0.746221	-1.0911	-0.00054555	-0.50081	0.0107211	-0.245411
2020-12-04 13:30:00		0.0020836	-0.744137		0	-0.50081	0.0020836	-0.243327
2020-12-04 14:00:00	-1.3936	-0.0006968	-0.744834		-0.0001051	-0.500915	-0.0005917	-0.243919
2020-12-04 14:30:00	2.0644	0.0010322	-0.743802		0	-0.500915	0.0010322	-0.242887
2020-12-04 15:00:00	3.4247	0.0017124	-0.742089		-0.0001051	-0.50102	0.0018175	-0.241069
2020-12-04 15:30:00	0.3504	0.0001752	-0.741914		0	-0.50102	0.0001752	-0.240894
2020-12-04 16:00:00	0.3547	0.0001773	-0.741737	0.0964	4.82e-05	-0.500972	0.0001291	-0.240765
2020-12-04 16:30:00	0.791	0.0003955	-0.741341	-0.1382	-6.91e-05	-0.501041	0.0004646	-0.2403
2020-12-04 17:00:00	1.604	0.000802	-0.740539	0.0304	1.52e-05	-0.501026	0.0007868	-0.239513
2020-12-04 17:30:00	0.633	0.0003165	-0.740223	-1.1379	-0.00056895	-0.501595	0.00088545	-0.238628
2020-12-04 18:00:00	0.4209	0.0002104	-0.740013	-0.6958	-0.0003479	-0.501943	0.0005583	-0.23807
2020-12-04 18:30:00	0.0084	4.2e-06	-0.740008	-3.0549	-0.00152745	-0.50347	0.00153165	-0.236538
2020-12-04 19:00:00	-0.6497	-0.0003248	-0.740333	0.315	0.0001575	-0.503313	-0.0004823	-0.23702
2020-12-04 19:30:00	0.7347	0.0003674	-0.739966	-1.0256	-0.0005128	-0.503826	0.0008802	-0.23614
2020-12-04 20:00:00	-2.4224	-0.0012112	-0.741177	-0.0803	-4.015e-05	-0.503866	-0.00117105	-0.237311
2020-12-04 20:30:00	-0.1204	-6.02e-05	-0.741237	1.1594	0.0005797	-0.503286	-0.0006399	-0.237951
2020-12-04 21:00:00	0.0459	2.29e-05	-0.741214	-0.4017	-0.00020085	-0.503487	0.00022375	-0.237727
2020-12-04 21:30:00	0.1971	9.86e-05	-0.741116	-4.3755	-0.00218775	-0.505675	0.00228635	-0.235441
2020-12-04 22:00:00	-0.0527	-2.64e-05	-0.741142	1.3451	0.00067255	-0.505002	-0.00069895	-0.23614
2020-12-04 22:30:00	-2.189	-0.0010945	-0.742237	2.0972	0.0010486	-0.503954	-0.0021431	-0.238283
2020-12-04 23:00:00	-1.4276	-0.0007138	-0.74295	0.2272	0.0001136	-0.50384	-0.0008274	-0.23911
2020-12-04 23:30:00		-0.0003698	-0.74332	-2.4336	-0.0012168	-0.505057	0.000847	-0.238263
2020-12-05		0.0001093	-0.743211	0.6593	0.00032965	-0.504727	-0.00022035	-0.238484
2020-12-05 00:30:00	2.4673	0.0012337	-0.741977	-4.2233	-0.00211165	-0.506839	0.00334535	-0.235138
2020-12-05 01:00:00	0.2128	0.0001064	-0.741871	-2.319	-0.0011595	-0.507998	0.0012659	-0.233872
2020-12-05 01:30:00	0.1252	6.26e-05	-0.741808	-4.4702	-0.0001051	-0.508103	0.0001677	-0.233705
2020-12-05 02:00:00	-0.3108	-0.0001554	-0.741964	-1.6906	-0.0008453	-0.508949	0.0006899	-0.233015
2020-12-05 02:30:00	0.1952	9.76e-05	-0.741866	0.3324	0.0001662	-0.508783	-6.86e-05	-0.233083
2020-12-05 03:00:00	1.3014	0.0006507	-0.741215	-1.3992	-0.0006996	-0.509482	0.0013503	-0.231733
2020-12-05 03:30:00	1.501	0.0007505	-0.740465	-1.2324	-0.0006162	-0.510098	0.0013667	-0.230366
2020-12-05 04:00:00		-1.78e-05	-0.740483	-4.3207	-0.00216035	-0.512259	0.00214255	-0.228224
2020-12-05 04:29:59		-1.78e-05	-0.7405	-1.3667	-0.00068335	-0.512942	0.00066555	-0.227558
2020-12-05 05:00:00	2.3998	0.0011999	-0.7393	-2.3916	-0.0011958	-0.514138	0.0023957	-0.225163
2020-12-05 05:30:00	0.4126	0.0002063	-0.739094	0.0918	4.59e-05	-0.514092	0.0001604	-0.225002
2020-12-05 06:00:00	0.6259	0.0003129	-0.738781	1.371	0.0006855	-0.513406	-0.0003726	-0.225375
2020-12-05 06:30:00	1.3834	0.0006917	-0.73809	-2.9597	-0.00147985	-0.514886	0.00217155	-0.223203
2020-12-05 07:00:00	2.7039	0.0013519	-0.736738	1.3649	0.00068245	-0.514204	0.00066945	-0.222534
2020-12-05 07:30:00	-0.4344	-0.0002172	-0.736955	-2.1588	-0.0010794	-0.515283	0.0008622	-0.221672
2020-12-05 08:00:00	7.6581	0.0038291	-0.733126	1.9497	0.00097485	-0.514308	0.00285425	-0.218817
2020-12-05 08:30:00	-0.9314	-0.0004657	-0.733591	-3.6132	-0.0018066	-0.516115	0.0013409	-0.217476
2020-12-05 09:00:00	-4.4766	-0.0022383	-0.73583	-6.4241	-0.00321205	-0.519327	0.00097375	-0.216503
2020-12-05 09:30:00		0.0006148	-0.735215	0.4819	0.00024095	-0.519086	0.00037385	-0.216129
2020-12-05 10:00:00		0.0020573	-0.733158	-3.9733	-0.00198665	-0.521073	0.00404395	-0.212085
2020-12-05 10:30:00		0.0020573	-0.7311	-5.2457	-0.00262285	-0.523696	0.00468015	-0.207405
2020-12-05 11:00:00		0.001735	-0.729365	-3.005	-0.0015025	-0.525198	0.0032375	-0.204167
2020-12-05 11:30:00		0.001735	-0.72763	-2.6187	-0.00130935	-0.526507	0.00304435	-0.201123
2020-12-05 12:00:00	-7.4508	-0.0037254	-0.731356	2.0923	0.00104615	-0.525461	-0.00477155	-0.205894
2020-12-05 12:30:00		0.002743	-0.728613	-4.7813	-0.00239065	-0.527852	0.00513365	-0.200761
2020-12-05 13:00:00		0.0020836	-0.726529	-4.7717	-0.00238585	-0.530238	0.00446945	-0.196291
2020-12-05 13:30:00		0.0020836	-0.724446	-0.477	-0.0002385	-0.530476	0.0023221	-0.193969
2020-12-05 14:00:00		0.0011531	-0.723292	2.4647	0.00123235	-0.529244	-7.925e-05	-0.194049
2020-12-05 14:30:00		0.0011531	-0.722139	-1.8781	-0.00093905	-0.530183	0.00209215	-0.191956
2020-12-05 15:00:00		0.0002751	-0.721864		-0.0001051	-0.530288	0.0003802	-0.191576
2020-12-05 15:30:00		0.0002751	-0.721589		-0.0001051	-0.530393	0.0003802	-0.191196
2020-12-05 16:00:00		-2.37e-05	-0.721613		-0.0001051	-0.530498	8.14e-05	-0.191115
2020-12-05 16:30:00		-2.37e-05	-0.721637		-0.0001051	-0.530603	8.14e-05	-0.191033
2020-12-05 17:00:00		0.0003165	-0.72132		-0.0001051	-0.530709	0.0004216	-0.190612
2020-12-05 17:30:00		0.0003165	-0.721004		-0.0001051	-0.530814	0.0004216	-0.19019
2020-12-05 18:00:00		0.0001671	-0.720836		-0.0001051	-0.530919	0.0002722	-0.189918
2020-12-05 18:30:00		0.0001671	-0.720669		-0.0001051	-0.531024	0.0002722	-0.189646
2020-12-05 19:00:00		-8.26e-05	-0.720752		-0.0001051	-0.531129	2.25e-05	-0.189623
2020-12-05 19:30:00		-8.26e-05	-0.720835		-0.0001051	-0.531234	2.25e-05	-0.189601
2020-12-05 20:00:00		-6.02e-05	-0.720895		-0.0001051	-0.531339	4.49e-05	-0.189556
2020-12-05 20:30:00		-6.02e-05	-0.720955		-0.0001051	-0.531444	4.49e-05	-0.189511
2020-12-05 21:00:00		0.0002761	-0.720679		-0.0001051	-0.531549	0.0003812	-0.18913
2020-12-05 21:30:00		0.0002761	-0.720403		-0.0001051	-0.531654	0.0003812	-0.188748
2020-12-05 22:00:00		3.05e-05	-0.720372		-0.0001051	-0.53176	0.0001356	-0.188613
2020-12-05 22:30:00		3.05e-05	-0.720342		-0.0001051	-0.531865	0.0001356	-0.188477
2020-12-05 23:00:00		-0.0003698	-0.720712		-0.0001051	-0.53197	-0.0002647	-0.188742
2020-12-05 23:30:00		-0.0003698	-0.721081		-0.0001051	-0.532075	-0.0002647	-0.189007
2020-12-06		0.0001093	-0.720972		-0.0001051	-0.53218	0.0002144	-0.188792
2020-12-06 00:30:00		0.0001093	-0.720863		-0.0001051	-0.532285	0.0002144	-0.188578
2020-12-06 01:00:00		-0.0001809	-0.721044		-0.0001051	-0.53239	-7.58e-05	-0.188654
2020-12-06 01:30:00		-0.0001809	-0.721225		-0.0001051	-0.532495	-7.58e-05	-0.188729
2020-12-06 02:00:00		-0.000167	-0.721392		-0.0001051	-0.5326	-6.19e-05	-0.188791
2020-12-06 02:30:00		-0.000167	-0.721559		-0.0001051	-0.532705	-6.19e-05	-0.188853
2020-12-06 03:00:00		-0.0003082	-0.721867		-0.0001051	-0.532811	-0.0002031	-0.189056
2020-12-06 03:30:00		-0.0003082	-0.722175		-0.0001051	-0.532916	-0.0002031	-0.189259
2020-12-06 04:00:00		-1.78e-05	-0.722193		-0.0001051	-0.533021	8.73e-05	-0.189172
2020-12-06 04:30:00		-1.78e-05	-0.722211		-0.0001051	-0.533126	8.73e-05	-0.189085
2020-12-06 05:00:00		-0.0002398	-0.72245		-0.0001051	-0.533231	-0.0001347	-0.189219
2020-12-06 05:30:00		-0.0002398	-0.72269		-0.0001051	-0.533336	-0.0001347	-0.189354
2020-12-06 06:00:00		-0.0004232	-0.723113		-0.0001051	-0.533441	-0.0003181	-0.189672
2020-12-06 06:30:00		-0.0004232	-0.723537		-0.0001051	-0.533546	-0.0003181	-0.18999
2020-12-06 07:00:00		7.02e-05	-0.723466		-0.0001051	-0.533651	0.0001753	-0.189815
2020-12-06 07:30:00		7.02e-05	-0.723396		-0.0001051	-0.533756	0.0001753	-0.18964
2020-12-06 08:00:00		0.0006736	-0.722723		-0.0001051	-0.533862	0.0007787	-0.188861
2020-12-06 08:30:00		0.0006736	-0.722049	2.313	0.0011565	-0.532705	-0.0004829	-0.189344
2020-12-06 09:00:00	-7.7928	-0.0038964	-0.725945	-0.9894	-0.0004947	-0.5332	-0.0034017	-0.192746
2020-12-06 09:30:00		0.0006148	-0.725331	0.791	0.0003955	-0.532804	0.0002193	-0.192526
2020-12-06 10:00:00		0.0020573	-0.723273	-0.1906	-9.53e-05	-0.5329	0.0021526	-0.190374
2020-12-06 10:30:00		0.0020573	-0.721216	4.458	0.002229	-0.530671	-0.0001717	-0.190545
2020-12-06 11:00:00		0.001735	-0.719481	2.8322	0.0014161	-0.529254	0.0003189	-0.190227
2020-12-06 11:30:00		0.001735	-0.717746	-0.7439	-0.00037195	-0.529626	0.00210695	-0.18812
2020-12-06 12:00:00		0.002743	-0.715003	4.7516	0.0023758	-0.527251	0.0003672	-0.187752
2020-12-06 12:30:00		0.002743	-0.71226	3.3319	0.00166595	-0.525585	0.00107705	-0.186675
2020-12-06 13:00:00		0.0020836	-0.710176	-0.6986	-0.0003493	-0.525934	0.0024329	-0.184242
2020-12-06 13:30:00		0.0020836	-0.708093		-0.0001051	-0.526039	0.0021887	-0.182054
2020-12-06 14:00:00		0.0011531	-0.70694		-0.0001051	-0.526144	0.0012582	-0.180796
2020-12-06 14:30:00	-9.095	-0.0045475	-0.711487	-2.2615	-0.00113075	-0.527275	-0.00341675	-0.184212
2020-12-06 15:00:00		0.0002751	-0.711212	1.9473	0.00097365	-0.526301	-0.00069855	-0.184911
2020-12-06 15:30:00		0.0002751	-0.710937	-7.4867	-0.00374335	-0.530045	0.00401845	-0.180892
2020-12-06 16:00:00	-0.5675	-0.0002838	-0.711221	-4.961	-0.0024805	-0.532525	0.0021967	-0.178696
2020-12-06 16:30:00		-2.37e-05	-0.711244	-1.9711	-0.00098555	-0.533511	0.00096185	-0.177734
2020-12-06 17:00:00		0.0003165	-0.710928	-2.7071	-0.00135355	-0.534864	0.00167005	-0.176064
2020-12-06 17:30:00		0.0003165	-0.710611	-2.036	-0.001018	-0.535882	0.0013345	-0.174729
2020-12-06 18:00:00	1.5025	0.0007513	-0.70986	0.7239	0.00036195	-0.53552	0.00038935	-0.17434
2020-12-06 18:30:00	-4.189	-0.0020945	-0.711955		-0.0001051	-0.535625	-0.0019894	-0.176329
2020-12-06 19:00:00		-8.26e-05	-0.712037		-0.0001051	-0.53573	2.25e-05	-0.176307
2020-12-06 19:30:00		-8.26e-05	-0.71212	1.3019	0.00065095	-0.535079	-0.00073355	-0.17704
2020-12-06 20:00:00		-6.02e-05	-0.71218		-0.0001051	-0.535185	4.49e-05	-0.176996
2020-12-06 20:30:00		-6.02e-05	-0.71224	-4.3255	-0.00216275	-0.537347	0.00210255	-0.174893
2020-12-06 21:00:00	2.6444	0.0013222	-0.710918	-1.3954	-0.0006977	-0.538045	0.0020199	-0.172873
2020-12-06 21:30:00	3.3884	0.0016942	-0.709224	-0.1095	-5.475e-05	-0.5381	0.00174895	-0.171124
2020-12-06 22:00:00	5.9557	0.0029778	-0.706246	3.7253	0.00186265	-0.536237	0.00111515	-0.170009
2020-12-06 22:30:00	-5.7964	-0.0028982	-0.709144	-0.5252	-0.0002626	-0.5365	-0.0026356	-0.172645
2020-12-06 23:00:00	0.3404	0.0001702	-0.708974	4.7114	0.0023557	-0.534144	-0.0021855	-0.17483
2020-12-06 23:30:00	0	0	-0.708974	-1.6157	-0.00080785	-0.534952	0.00080785	-0.174022
2020-12-07	-6.6142	-0.0033071	-0.712281	-0.6879	-0.00034395	-0.535296	-0.00296315	-0.176985
2020-12-07 00:30:00	3.1922	0.0015961	-0.710685	1.5037	0.00075185	-0.534544	0.00084425	-0.176141
2020-12-07 01:00:00	-0.8965	-0.0004483	-0.711133	0.5912	0.0002956	-0.534248	-0.0007439	-0.176885
2020-12-07 01:30:00	4.7877	0.0023939	-0.708739	0.1774	8.87e-05	-0.53416	0.0023052	-0.17458
2020-12-07 02:00:00	-5.1315	-0.0025657	-0.711305	1.9823	0.00099115	-0.533169	-0.00355685	-0.178137
2020-12-07 02:30:00	-5.1907	-0.0025953	-0.7139	1.5756	0.0007878	-0.532381	-0.0033831	-0.18152
2020-12-07 03:00:00	-0.4087	-0.0002043	-0.714105	1.6127	0.00080635	-0.531574	-0.00101065	-0.18253
2020-12-07 03:30:00	4.0195	0.0020097	-0.712095		-0.0001051	-0.531679	0.0021148	-0.180416
2020-12-07 04:00:00		-1.78e-05	-0.712113	2.1097	0.00105485	-0.530625	-0.00107265	-0.181488
2020-12-07 04:30:00	-0.8097	-0.0004048	-0.712518	5.0403	0.00252015	-0.528104	-0.00292495	-0.184413
2020-12-07 05:00:00		-0.0002398	-0.712757	1.236	0.000618	-0.527486	-0.0008578	-0.185271
2020-12-07 05:30:00	7.5694	0.0037847	-0.708973	-1.7127	-0.00085635	-0.528343	0.00464105	-0.18063
2020-12-07 06:00:00		-0.0004232	-0.709396	1.7163	0.00085815	-0.527485	-0.00128135	-0.181911
2020-12-07 06:30:00	0.647	0.0003235	-0.709072	2.7812	0.0013906	-0.526094	-0.0010671	-0.182978
2020-12-07 07:00:00	6.5133	0.0032566	-0.705816	-2.9056	-0.0014528	-0.527547	0.0047094	-0.178269
2020-12-07 07:30:00	-4.4656	-0.0022328	-0.708049	-1.0782	-0.0005391	-0.528086	-0.0016937	-0.179963
2020-12-07 08:00:00	20.5329	0.0102665	-0.697782	0.0501	2.505e-05	-0.528061	0.0102414	-0.169721
2020-12-07 08:30:00	-4.3938	-0.0021969	-0.699979	-2.3334	-0.0011667	-0.529228	-0.0010302	-0.170751
2020-12-07 09:00:00		0.0006148	-0.699364	0.0167	8.35e-06	-0.529219	0.00060645	-0.170145
2020-12-07 09:30:00		0.0006148	-0.698749	-0.7543	-0.00037715	-0.529596	0.00099195	-0.169153
2020-12-07 10:00:00		0.0020573	-0.696692	5.5291	0.00276455	-0.526832	-0.00070725	-0.16986
2020-12-07 10:30:00		0.0020573	-0.694635	1.4665	0.00073325	-0.526099	0.00132405	-0.168536
2020-12-07 11:00:00	7.7253	0.0038626	-0.690772	1.1054	0.0005527	-0.525546	0.0033099	-0.165226
2020-12-07 11:30:00		0.001735	-0.689037	0.2075	0.00010375	-0.525442	0.00163125	-0.163595
2020-12-07 12:00:00	35.4335	0.0177167	-0.671321	-2.4239	-0.00121195	-0.526654	0.0189286	-0.144666
2020-12-07 12:30:00		0.002743	-0.668578	1.6861	0.00084305	-0.525811	0.00189995	-0.142767
2020-12-07 13:00:00	-21.8471	-0.0109235	-0.679501	-2.6661	-0.00133305	-0.527144	-0.00959045	-0.152357
2020-12-07 13:30:00	-2.0736	-0.0010368	-0.680538	-5.2968	-0.0026484	-0.529793	0.0016116	-0.150745
2020-12-07 14:00:00	1.4763	0.0007381	-0.6798	-4.4505	-0.00222525	-0.532018	0.00296335	-0.147782
2020-12-07 14:30:00	-9.0415	-0.0045208	-0.684321	4.3369	0.00216845	-0.529849	-0.00668925	-0.154471
2020-12-07 15:00:00		0.0002751	-0.684045	-6.7906	-0.0033953	-0.533245	0.0036704	-0.150801
2020-12-07 15:30:00	-3.1816	-0.0015908	-0.685636	-1.0984	-0.0005492	-0.533794	-0.0010416	-0.151842
2020-12-07 16:00:00	0.2269	0.0001134	-0.685523	-0.1683	-8.415e-05	-0.533878	0.00019755	-0.151645
2020-12-07 16:30:00	-2.9461	-0.001473	-0.686996	-0.036	-1.8e-05	-0.533896	-0.001455	-0.1531
2020-12-07 17:00:00		0.0003165	-0.686679	-0.3059	-0.00015295	-0.534049	0.00046945	-0.15263
2020-12-07 17:30:00		0.0003165	-0.686363	-1.5468	-0.0007734	-0.534822	0.0010899	-0.151541
2020-12-07 18:00:00	-1.1405	-0.0005702	-0.686933	0.4654	0.0002327	-0.53459	-0.0008029	-0.152343
2020-12-07 18:30:00		0.0001671	-0.686766	-3.2414	-0.0016207	-0.53621	0.0017878	-0.150556
2020-12-07 19:00:00	-4.006	-0.002003	-0.688769	4.2102	-0.0001051	-0.536315	-0.0018979	-0.152454
2020-12-07 19:30:00	-1.6077	-0.0008039	-0.689573	2.2994	0.0011497	-0.535166	-0.0019536	-0.154407
2020-12-07 20:00:00	-0.4151	-0.0002076	-0.68978	3.1947	0.00159735	-0.533568	-0.00180495	-0.156212
2020-12-07 20:30:00	-0.3079	-0.000154	-0.689934	-0.1456	-7.28e-05	-0.533641	-8.12e-05	-0.156293
2020-12-07 21:00:00	-7.0878	-0.0035439	-0.693478	-0.2667	-0.00013335	-0.533775	-0.00341055	-0.159704
2020-12-07 21:30:00	-0.9605	-0.0004802	-0.693959	-1.1734	-0.0005867	-0.534361	0.0001065	-0.159597
2020-12-07 22:00:00	-1.2209	-0.0006105	-0.694569	1.4564	0.0007282	-0.533633	-0.0013387	-0.160936
2020-12-07 22:30:00	0	0	-0.694569	0.3446	0.0001723	-0.533461	-0.0001723	-0.161108
2020-12-07 23:00:00	-2.2389	-0.0011194	-0.695688	4.8853	0.00244265	-0.531018	-0.00356205	-0.16467
2020-12-07 23:30:00	-4.849	-0.0024245	-0.698113	-1.3622	-0.0006811	-0.531699	-0.0017434	-0.166414
2020-12-08	-4.6203	-0.0023101	-0.700423	2.7624	0.0013812	-0.530318	-0.0036913	-0.170105
2020-12-08 00:30:00	-3.2567	-0.0016284	-0.702051	2.7741	0.00138705	-0.528931	-0.00301545	-0.173121
2020-12-08 01:00:00		-0.0001809	-0.702232	0.1892	9.46e-05	-0.528836	-0.0002755	-0.173396
2020-12-08 01:30:00		-0.0001809	-0.702413	2.1149	0.00105745	-0.527779	-0.00123835	-0.174634
2020-12-08 02:00:00	-3.9204	-0.0019602	-0.704373	0.0631	3.155e-05	-0.527747	-0.00199175	-0.176626
2020-12-08 02:30:00	1.0129	0.0005065	-0.703867	-1.1989	-0.00059945	-0.528347	0.00110595	-0.17552
2020-12-08 03:00:00	-2.3203	-0.0011602	-0.705027	0.1551	7.755e-05	-0.528269	-0.00123775	-0.176758
2020-12-08 03:30:00	5.2559	0.0026279	-0.702399	-4.5023	-0.00225115	-0.53052	0.00487905	-0.171879
2020-12-08 04:00:00		-1.78e-05	-0.702417	-0.1484	-7.42e-05	-0.530595	5.64e-05	-0.171823
2020-12-08 04:30:00	-4.587	-0.0022935	-0.704711	-2.5455	-0.00127275	-0.531867	-0.00102075	-0.172843
2020-12-08 05:00:00	-7.8362	-0.0039181	-0.708629	1.2771	0.00063855	-0.531229	-0.00455665	-0.1774
2020-12-08 05:30:00	-2.9591	-0.0014796	-0.710108	-4.2262	-0.0021131	-0.533342	0.0006335	-0.176766
2020-12-08 06:00:00	-4.2805	-0.0021403	-0.712249	3.2923	0.00164615	-0.531696	-0.00378645	-0.180553
2020-12-08 06:30:00	-2.0686	-0.0010343	-0.713283	0.3775	0.00018875	-0.531507	-0.00122305	-0.181776
2020-12-08 07:00:00		7.02e-05	-0.713213	-1.0294	-0.0005147	-0.532022	0.0005849	-0.181191
2020-12-08 07:30:00	4.7687	0.0023844	-0.710828	0.8633	0.00043165	-0.53159	0.00195275	-0.179238
2020-12-08 08:00:00	4.2765	0.0021383	-0.70869	1.6541	0.00082705	-0.530763	0.00131125	-0.177927
2020-12-08 08:30:00	7.777	0.0038885	-0.704801	-0.5802	-0.0002901	-0.531053	0.0041786	-0.173748
2020-12-08 09:00:00	16.2603	0.0081301	-0.696671	-2.987	-0.0014935	-0.532547	0.0096236	-0.164125
2020-12-08 09:30:00	1.9724	0.0009862	-0.695685	-6.3736	-0.0031868	-0.535733	0.004173	-0.159952
2020-12-08 10:00:00	-6.7621	-0.0033811	-0.699066		-0.0001051	-0.535838	-0.003276	-0.163228
2020-12-08 10:30:00	3.2973	0.0016487	-0.697418	1.7414	0.0008707	-0.534968	0.000778	-0.16245
2020-12-08 11:00:00	1.9068	0.0009534	-0.696464	0.6962	0.0003481	-0.53462	0.0006053	-0.161845
2020-12-08 11:30:00	10.8347	0.0054173	-0.691047	3.4848	0.0017424	-0.532877	0.0036749	-0.15817
2020-12-08 12:00:00	2.6156	0.0013078	-0.689739	-2.4753	-0.00123765	-0.534115	0.00254545	-0.155624
2020-12-08 12:30:00	8.7631	0.0043816	-0.685357	0.8133	0.00040665	-0.533708	0.00397495	-0.151649
2020-12-08 13:00:00	-11.2	-0.0056	-0.690957	-3.2227	-0.00161135	-0.53532	-0.00398865	-0.155638
2020-12-08 13:30:00	8.3102	0.0041551	-0.686802	-2.2302	-0.0011151	-0.536435	0.0052702	-0.150368
2020-12-08 14:00:00	0.3538	0.0001769	-0.686625		-0.0001051	-0.53654	0.000282	-0.150086
2020-12-08 14:30:00	5.715	0.0028575	-0.683768	-4.24	-0.00212	-0.53866	0.0049775	-0.145108
2020-12-08 15:00:00	-3.7403	-0.0018701	-0.685638	0.4225	0.00021125	-0.538449	-0.00208135	-0.14719
2020-12-08 15:30:00	3.356	0.001678	-0.68396	-0.8742	-0.0004371	-0.538886	0.0021151	-0.145074
2020-12-08 16:00:00	-0.7467	-0.0003733	-0.684333	2.4576	0.0012288	-0.537657	-0.0016021	-0.146677
2020-12-08 16:30:00	-0.6839	-0.000342	-0.684675	-0.2841	-0.00014205	-0.537799	-0.00019995	-0.146876
2020-12-08 17:00:00	2.6065	0.0013032	-0.683372	1.0347	0.00051735	-0.537282	0.00078585	-0.146091
2020-12-08 17:30:00	5.2701	0.0026351	-0.680737	-1.7998	-0.0008999	-0.538181	0.003535	-0.142556
2020-12-08 18:00:00	3.4385	0.0017192	-0.679018	-1.2372	-0.0006186	-0.5388	0.0023378	-0.140218
2020-12-08 18:30:00	-0.0699	-3.5e-05	-0.679053	-0.7038	-0.0003519	-0.539152	0.0003169	-0.139901
2020-12-08 19:00:00	-0.0676	-3.38e-05	-0.679087	0.1553	7.765e-05	-0.539074	-0.00011145	-0.140012
2020-12-08 19:30:00	-0.7929	-0.0003965	-0.679483		-0.0001051	-0.539179	-0.0002914	-0.140304
2020-12-08 20:00:00	0	0	-0.679483	-5.253	-0.0026265	-0.541806	0.0026265	-0.137677
2020-12-08 20:30:00	-1.9182	-0.0009591	-0.680442	5.6348	0.0028174	-0.538989	-0.0037765	-0.141454
2020-12-08 21:00:00	0.9827	0.0004914	-0.679951	0.0798	3.99e-05	-0.538949	0.0004515	-0.141002
2020-12-08 21:30:00	1.415	0.0007075	-0.679243	1.1375	0.00056875	-0.53838	0.00013875	-0.140864
2020-12-08 22:00:00	-4.2663	-0.0021332	-0.681377	1.3248	0.0006624	-0.537717	-0.0027956	-0.143659
2020-12-08 22:30:00	0.7527	0.0003763	-0.681	-2.965	-0.0014825	-0.5392	0.0018588	-0.1418
2020-12-08 23:00:00	-0.9905	-0.0004952	-0.681495	-0.5184	-0.0002592	-0.539459	-0.000236	-0.142036
2020-12-08 23:30:00	-1.8504	-0.0009252	-0.682421	-0.0519	-2.595e-05	-0.539485	-0.00089925	-0.142936
2020-12-09	6.2481	0.003124	-0.679297	-1.2362	-0.0006181	-0.540103	0.0037421	-0.139193
2020-12-09 00:30:00	1.8029	0.0009014	-0.678395	-1.0885	-0.00054425	-0.540647	0.00144565	-0.137748
2020-12-09 01:00:00	-0.1152	-5.76e-05	-0.678453	2.8626	0.0014313	-0.539216	-0.0014889	-0.139237
2020-12-09 01:30:00	-1.4837	-0.0007419	-0.679195	-1.9473	-0.00097365	-0.54019	0.00023175	-0.139005
2020-12-09 02:00:00	-1.3727	-0.0006863	-0.679881	0.0702	3.51e-05	-0.540155	-0.0007214	-0.139726
2020-12-09 02:30:00	1.3914	0.0006957	-0.679185	-0.8672	-0.0004336	-0.540588	0.0011293	-0.138597
2020-12-09 03:00:00		-0.0003082	-0.679494	0.9456	0.0004728	-0.540116	-0.000781	-0.139378
2020-12-09 03:00:00		-0.0003082	-0.679802	2.9971	0.00149855	-0.538617	-0.00180675	-0.141185
2020-12-09 04:00:00	0.0677	3.38e-05	-0.679768	1.5714	0.0007857	-0.537831	-0.0007519	-0.141937
2020-12-09 04:30:00	-0.9429	-0.0004715	-0.680239	1.9982	0.0009991	-0.536832	-0.0014706	-0.143407
2020-12-09 05:00:00	-0.2	-0.0001	-0.680339	0.4715	0.00023575	-0.536596	-0.00033575	-0.143743
2020-12-09 05:30:00	-0.9295	-0.0004647	-0.680804	-1.5902	-0.0007951	-0.537392	0.0003304	-0.143413
2020-12-09 06:00:00	-0.8465	-0.0004232	-0.681227	-0.558	-0.000279	-0.537671	-0.0001442	-0.143557
2020-12-09 06:30:00	-2.4675	-0.0012338	-0.682461	1.5071	0.00075355	-0.536917	-0.00198735	-0.145544
2020-12-09 07:00:00	-1.4928	-0.0007464	-0.683208	-4.4743	-0.00223715	-0.539154	0.00149075	-0.144053
2020-12-09 07:30:00	-1.6156	-0.0008078	-0.684015	-2.0443	-0.00102215	-0.540176	0.00021435	-0.143839
2020-12-09 08:00:00	0.5713	0.0002857	-0.68373	-1.0216	-0.0005108	-0.540687	0.0007965	-0.143043
2020-12-09 08:30:00	0.1214	6.07e-05	-0.683669	-0.0319	-1.595e-05	-0.540703	7.665e-05	-0.142966
2020-12-09 09:00:00	-3.8021	-0.001901	-0.68557	-4.3473	-0.00217365	-0.542877	0.00027265	-0.142693
2020-12-09 09:30:00	0.3432	0.0001716	-0.685398	-2.3192	-0.0011596	-0.544036	0.0013312	-0.141362
2020-12-09 10:00:00	5.447	0.0027235	-0.682675	-0.625	-0.0003125	-0.544349	0.003036	-0.138326
2020-12-09 10:30:00	2.7523	0.0013762	-0.681299	5.7889	0.00289445	-0.541454	-0.00151825	-0.139844
2020-12-09 11:00:00	-1.8928	-0.0009464	-0.682245	1.597	0.0007985	-0.540656	-0.0017449	-0.141589
2020-12-09 11:30:00	-1.7577	-0.0008788	-0.683124	-3.6047	-0.00180235	-0.542458	0.00092355	-0.140666
2020-12-09 12:00:00	3.0465	0.0015233	-0.681601	-4.1027	-0.00205135	-0.54451	0.00357465	-0.137091
2020-12-09 12:30:00	1.2982	0.0006491	-0.680951	1.992	0.000996	-0.543514	-0.0003469	-0.137438
2020-12-09 13:00:00	-0.3811	-0.0001905	-0.681142	1.5049	0.00075245	-0.542761	-0.00094295	-0.138381
2020-12-09 13:30:00	4.1724	0.0020862	-0.679056	-3.016	-0.001508	-0.544269	0.0035942	-0.134787
2020-12-09 14:00:00	-4.3857	-0.0021929	-0.681249	1.9435	0.00097175	-0.543297	-0.00316465	-0.137951
2020-12-09 14:30:00	0.2201	0.0001101	-0.681139	-6.1023	-0.00305115	-0.546348	0.00316125	-0.13479
2020-12-09 15:00:00	0.2402	0.0001201	-0.681018	2.2156	0.0011078	-0.545241	-0.0009877	-0.135778
2020-12-09 15:30:00	0.5322	0.0002661	-0.680752	2.1347	0.00106735	-0.544173	-0.00080125	-0.136579
2020-12-09 16:00:00	-0.0316	-1.58e-05	-0.680768	-4.2356	-0.0021178	-0.546291	0.002102	-0.134477
2020-12-09 16:30:00	0.1199	6e-05	-0.680708	-1.7002	-0.0008501	-0.547141	0.0009101	-0.133567
2020-12-09 17:00:00	-0.5289	-0.0002645	-0.680973	-1.7644	-0.0008822	-0.548023	0.0006177	-0.132949
2020-12-09 17:30:00	-0.472	-0.000236	-0.681209	-0.581	-0.0002905	-0.548314	5.45e-05	-0.132895
2020-12-09 18:00:00	-0.3005	-0.0001503	-0.681359	-2.3513	-0.00117565	-0.54949	0.00102535	-0.131869
2020-12-09 18:30:00		0.0001671	-0.681192	2.2889	0.00114445	-0.548345	-0.00097735	-0.132847
2020-12-09 19:00:00	-0.6308	-0.0003154	-0.681507	1.7553	0.00087765	-0.547467	-0.00119305	-0.13404
2020-12-09 19:30:00	-0.1588	-7.94e-05	-0.681587	-0.8164	-0.0004082	-0.547876	0.0003288	-0.133711
2020-12-09 20:00:00	-0.696	-0.000348	-0.681935	0.3932	0.0001966	-0.547679	-0.0005446	-0.134256
2020-12-09 20:30:00	1.1526	0.0005763	-0.681358	-2.8536	-0.0014268	-0.549106	0.0020031	-0.132253
2020-12-09 21:00:00	-0.3535	-0.0001768	-0.681535	-1.6658	-0.0008329	-0.549939	0.0006561	-0.131596
2020-12-09 21:30:00	-1.4322	-0.0007161	-0.682251	-0.8391	-0.00041955	-0.550358	-0.00029655	-0.131893
2020-12-09 22:00:00	0.1889	9.44e-05	-0.682157	0.5973	0.00029865	-0.55006	-0.00020425	-0.132097
2020-12-09 22:30:00	0.4295	0.0002148	-0.681942	0.7463	0.00037315	-0.549687	-0.00015835	-0.132256
2020-12-09 23:00:00	-0.4684	-0.0002342	-0.682176	-0.7419	-0.00037095	-0.550057	0.00013675	-0.132119
2020-12-09 23:30:00	-0.5032	-0.0002516	-0.682428	1.0936	0.0005468	-0.549511	-0.0007984	-0.132917
2020-12-10	0.1324	6.62e-05	-0.682362	-0.6806	-0.0003403	-0.549851	0.0004065	-0.132511
2020-12-10 00:30:00	-0.7217	-0.0003609	-0.682723	-2.0503	-0.00102515	-0.550876	0.00066425	-0.131846
2020-12-10 01:00:00	-3.0679	-0.0015339	-0.684256	-1.0155	-0.00050775	-0.551384	-0.00102615	-0.132873
2020-12-10 01:30:00	-1.4342	-0.0007171	-0.684974	1.9405	0.00097025	-0.550414	-0.00168735	-0.13456
2020-12-10 02:00:00		-0.000167	-0.685141	2.1589	0.00107945	-0.549334	-0.00124645	-0.135806
2020-12-10 02:30:00		-0.000167	-0.685308		-0.0001051	-0.549439	-6.19e-05	-0.135868
2020-12-10 03:00:00		-0.0003082	-0.685616	0	0	-0.549439	-0.0003082	-0.136177
2020-12-10 03:30:00		-0.0003082	-0.685924	0.6398	0.0003199	-0.549119	-0.0006281	-0.136805
2020-12-10 04:00:00		-1.78e-05	-0.685942	-4.3312	-0.0021656	-0.551285	0.0021478	-0.134657
2020-12-10 04:30:00		-1.78e-05	-0.68596	1.5381	0.00076905	-0.550516	-0.00078685	-0.135444
2020-12-10 05:00:00		-0.0002398	-0.686199	-0.5739	-0.00028695	-0.550803	4.715e-05	-0.135397
2020-12-10 05:30:00		-0.0002398	-0.686439	1.466	0.000733	-0.55007	-0.0009728	-0.136369
2020-12-10 06:00:00		-0.0004232	-0.686862	0.2747	0.00013735	-0.549933	-0.00056055	-0.13693
2020-12-10 06:30:00		-0.0004232	-0.687286	4.9749	0.00248745	-0.547445	-0.00291065	-0.139841
2020-12-10 07:00:00		7.02e-05	-0.687215	-0.0346	-1.73e-05	-0.547462	8.75e-05	-0.139753
2020-12-10 07:30:00		7.02e-05	-0.687145	-3.0227	-0.00151135	-0.548974	0.00158155	-0.138171
2020-12-10 08:00:00		0.0006736	-0.686472	-5.2949	-0.00264745	-0.551621	0.00332105	-0.13485
2020-12-10 08:30:00		0.0006736	-0.685798	1.9017	0.00095085	-0.55067	-0.00027725	-0.135128
2020-12-10 09:00:00	-5.4814	-0.0027407	-0.688539	3.3781	0.00168905	-0.548981	-0.00442975	-0.139557
2020-12-10 09:30:00	0.7415	0.0003708	-0.688168	-0.4982	-0.0002491	-0.54923	0.0006199	-0.138938
2020-12-10 10:00:00	-3.6403	-0.0018202	-0.689988		-0.0001051	-0.549335	-0.0017151	-0.140653
2020-12-10 10:30:00	4.1145	0.0020573	-0.687931	1.0974	0.0005487	-0.548787	0.0015086	-0.139144
2020-12-10 11:00:00	2.6923	0.0013462	-0.686585	-0.3381	-0.00016905	-0.548956	0.00151525	-0.137629
2020-12-10 11:30:00	-1.6039	-0.0008019	-0.687386	0.2816	0.0001408	-0.548815	-0.0009427	-0.138571
2020-12-10 12:00:00	-16.4989	-0.0082494	-0.695636	1.5753	0.00078765	-0.548027	-0.00903705	-0.147609
2020-12-10 12:30:00	3.2084	0.0016042	-0.694032	-0.5625	-0.00028125	-0.548309	0.00188545	-0.145723
2020-12-10 13:00:00	-0.7661	-0.0003831	-0.694415	-3.035	-0.0015175	-0.549826	0.0011344	-0.144589
2020-12-10 13:30:00	0.7731	0.0003866	-0.694028	0.0118	5.9e-06	-0.54982	0.0003807	-0.144208
2020-12-10 14:00:00	3.2159	0.0016079	-0.69242	-0.6682	-0.0003341	-0.550154	0.001942	-0.142266
2020-12-10 14:30:00	3.0698	0.0015349	-0.690885	-2.4336	-0.0012168	-0.551371	0.0027517	-0.139514
2020-12-10 15:00:00	5.0557	0.0025278	-0.688358	-1.6447	-0.00082235	-0.552193	0.00335015	-0.136164
2020-12-10 15:30:00	8.4949	0.0042474	-0.68411	-6.4331	-0.00321655	-0.55541	0.00746395	-0.1287
2020-12-10 16:00:00	4.4237	0.0022118	-0.681898	-0.5275	-0.00026375	-0.555674	0.00247555	-0.126225
2020-12-10 16:30:00	3.1904	0.0015952	-0.680303	-1.8147	-0.00090735	-0.556581	0.00250255	-0.123722
2020-12-10 17:00:00	3.7855	0.0018928	-0.67841	-1.5612	-0.0007806	-0.557362	0.0026734	-0.121049
2020-12-10 17:30:00	2.6677	0.0013338	-0.677077	1.9371	0.00096855	-0.556393	0.00036525	-0.120683
2020-12-10 18:00:00	1.4667	0.0007333	-0.676343	2.3908	0.0011954	-0.555198	-0.0004621	-0.121146
2020-12-10 18:30:00	0.3341	0.0001671	-0.676176	-1.4542	-0.0007271	-0.555925	0.0008942	-0.120251
2020-12-10 19:00:00	-1.7498	-0.0008749	-0.677051		-0.0001051	-0.55603	-0.0007698	-0.121021
2020-12-10 19:30:00	0.0151	7.55e-06	-0.677043	3.0301	0.00151505	-0.554515	-0.0015075	-0.122529
2020-12-10 20:00:00	-0.8208	-0.0004104	-0.677454	-0.1236	-6.18e-05	-0.554577	-0.0003486	-0.122877
2020-12-10 20:30:00	5.5433	0.0027716	-0.674682	2.7144	0.0013572	-0.55322	0.0014144	-0.121463
2020-12-10 21:00:00	0.5512	0.0002756	-0.674407	3.5078	0.0017539	-0.551466	-0.0014783	-0.122941
2020-12-10 21:30:00	0.5522	0.0002761	-0.674131		-0.0001051	-0.551571	0.0003812	-0.12256
2020-12-10 22:00:00		3.05e-05	-0.6741	4.7039	0.00235195	-0.549219	-0.00232145	-0.124881
2020-12-10 22:30:00	1.8011	0.0009005	-0.6732	3.4645	0.00173225	-0.547487	-0.00083175	-0.125713
2020-12-10 23:00:00	-2.5953	-0.0012976	-0.674497	2.556	0.001278	-0.546209	-0.0025756	-0.128289
2020-12-10 23:30:00	-5.8615	-0.0029307	-0.677428	0.3989	0.00019945	-0.546009	-0.00313015	-0.131419
2020-12-11	0	0	-0.677428	-0.8941	-0.00044705	-0.546456	0.00044705	-0.130972
2020-12-11 00:30:00	2.3359	0.0011679	-0.67626	1.404	0.000702	-0.545754	0.0004659	-0.130506
2020-12-11 01:00:00	-0.3112	-0.0001556	-0.676416	-3.0156	-0.0015078	-0.547262	0.0013522	-0.129154
2020-12-11 01:30:00	-1.3143	-0.0006571	-0.677073	1.9977	0.00099885	-0.546263	-0.00165595	-0.13081
2020-12-11 02:00:00	-1.3827	-0.0006913	-0.677764	-1.8893	-0.00094465	-0.547208	0.00025335	-0.130556
2020-12-11 02:30:00		-0.000167	-0.677931		-0.0001051	-0.547313	-6.19e-05	-0.130618
2020-12-11 03:00:00	-0.7865	-0.0003932	-0.678324	-1.5707	-0.00078535	-0.548098	0.00039215	-0.130226
2020-12-11 03:30:00	-1.9712	-0.0009856	-0.67931	-0.8929	-0.00044645	-0.548545	-0.00053915	-0.130765
2020-12-11 04:00:00	2.414	0.001207	-0.678103	-0.9753	-0.00048765	-0.549032	0.00169465	-0.129071
2020-12-11 04:30:00	0.4351	0.0002175	-0.677885	-2.7506	-0.0013753	-0.550408	0.0015928	-0.127478
2020-12-11 05:00:00	-3.1795	-0.0015898	-0.679475	6.2463	0.00312315	-0.547284	-0.00471295	-0.132191
2020-12-11 05:30:00		-0.0002398	-0.679715	0.1743	8.715e-05	-0.547197	-0.00032695	-0.132518
2020-12-11 06:00:00	-0.0326	-1.63e-05	-0.679731	1.0139	0.00050695	-0.54669	-0.00052325	-0.133041
2020-12-11 06:30:00	-0.1612	-8.06e-05	-0.679812		-0.0001051	-0.546795	2.45e-05	-0.133016
2020-12-11 07:00:00	-0.0383	-1.92e-05	-0.679831	-1.1256	-0.0005628	-0.547358	0.0005436	-0.132473
2020-12-11 07:30:00	-0.5316	-0.0002658	-0.680097	0.9809	0.00049045	-0.546868	-0.00075625	-0.133229
2020-12-11 08:00:00	3.7337	0.0018669	-0.67823	3.3227	0.00166135	-0.545206	0.00020555	-0.133024
2020-12-11 08:30:00	-6.1742	-0.0030871	-0.681317	-0.9588	-0.0004794	-0.545686	-0.0026077	-0.135631
2020-12-11 09:00:00	-2.9162	-0.0014581	-0.682775		0	-0.545686	-0.0014581	-0.137089
2020-12-11 09:30:00	4.6378	0.0023189	-0.680456	-4.0737	-0.00203685	-0.547723	0.00435575	-0.132734
2020-12-11 10:00:00	3.1364	0.0015682	-0.678888	-3.2291	-0.00161455	-0.549337	0.00318275	-0.129551
2020-12-11 10:30:00	-0.3399	-0.0001699	-0.679058	-4.1902	-0.0020951	-0.551432	0.0019252	-0.127626
2020-12-11 11:00:00	2.8577	0.0014289	-0.677629	-1.6388	-0.0008194	-0.552252	0.0022483	-0.125377
2020-12-11 11:30:00	-1.2623	-0.0006312	-0.67826	0.916	0.000458	-0.551794	-0.0010892	-0.126467
2020-12-11 12:00:00	5.2893	0.0026446	-0.675616	0.5529	0.00027645	-0.551517	0.00236815	-0.124098
2020-12-11 12:30:00	-2.5972	-0.0012986	-0.676914		-0.0001051	-0.551622	-0.0011935	-0.125292
2020-12-11 13:00:00	0	0	-0.676914	-1.0895	-0.00054475	-0.552167	0.00054475	-0.124747
2020-12-11 13:30:00	1.7627	0.0008813	-0.676033		-0.0001051	-0.552272	0.0009864	-0.123761
2020-12-11 14:00:00	-0.5832	-0.0002916	-0.676324	-1.2078	-0.0006039	-0.552876	0.0003123	-0.123448
2020-12-11 14:30:00	0.6773	0.0003386	-0.675986	-1.5256	-0.0007628	-0.553639	0.0011014	-0.122347
2020-12-11 15:00:00	0.0056	2.8e-06	-0.675983	-4.3771	-0.00218855	-0.555827	0.00219135	-0.120156
2020-12-11 15:30:00	-0.3818	-0.0001909	-0.676174	-7.4431	-0.00372155	-0.559549	0.00353065	-0.116625
2020-12-11 16:00:00	-0.0863	-4.32e-05	-0.676217	0.9428	0.0004714	-0.559078	-0.0005146	-0.11714
2020-12-11 16:30:00	-0.3033	-0.0001516	-0.676369	-2.5973	-0.00129865	-0.560376	0.00114705	-0.115993
2020-12-11 17:00:00	-0.5448	-0.0002724	-0.676641	1.4548	0.0007274	-0.559649	-0.0009998	-0.116992
2020-12-11 17:30:00	-0.318	-0.000159	-0.6768	0.6563	0.00032815	-0.559321	-0.00048715	-0.11748
2020-12-11 18:00:00	0.1133	5.67e-05	-0.676743	-0.4968	-0.0002484	-0.559569	0.0003051	-0.117174
2020-12-11 18:30:00	0.236	0.000118	-0.676625	-2.5993	-0.00129965	-0.560869	0.00141765	-0.115757
2020-12-11 19:00:00	-1.5853	-0.0007926	-0.677418	-0.5968	-0.0002984	-0.561167	-0.0004942	-0.116251
2020-12-11 19:30:00	0.4533	0.0002266	-0.677191	-0.2645	-0.00013225	-0.561299	0.00035885	-0.115892
2020-12-11 20:00:00		-6.02e-05	-0.677252	-0.546	-0.000273	-0.561572	0.0002128	-0.115679
2020-12-11 20:30:00		-6.02e-05	-0.677312	-1.1809	-0.00059045	-0.562163	0.00053025	-0.115149
2020-12-11 21:00:00		0.0002761	-0.677036	1.9906	0.0009953	-0.561168	-0.0007192	-0.115868
2020-12-11 21:30:00		0.0002761	-0.67676	-1.0695	-0.00053475	-0.561702	0.00081085	-0.115057
2020-12-11 22:00:00		3.05e-05	-0.676729	0.5234	0.0002617	-0.561441	-0.0002312	-0.115289
2020-12-11 22:30:00		3.05e-05	-0.676699	3.1064	0.0015532	-0.559887	-0.0015227	-0.116811
2020-12-11 23:00:00		-0.0003698	-0.677068	2.706	0.001353	-0.558534	-0.0017228	-0.118534
2020-12-11 23:30:00	-2.4327	-0.0012164	-0.678285	-1.5043	-0.00075215	-0.559287	-0.00046425	-0.118998
2020-12-12		0.0001093	-0.678176	-0.9387	-0.00046935	-0.559756	0.00057865	-0.11842
2020-12-12 00:30:00		0.0001093	-0.678066	-2.5882	-0.0012941	-0.56105	0.0014034	-0.117016
2020-12-12 01:00:00	-0.9741	-0.000487	-0.678553	2.044	0.001022	-0.560028	-0.001509	-0.118525
2020-12-12 01:30:00		-0.0001809	-0.678734	0.4271	0.00021355	-0.559814	-0.00039445	-0.11892
2020-12-12 02:00:00		-0.000167	-0.678901	1.452	0.000726	-0.559088	-0.000893	-0.119813
2020-12-12 02:30:00		-0.000167	-0.679068	-0.1067	-5.335e-05	-0.559142	-0.00011365	-0.119926
2020-12-12 03:00:00		-0.0003082	-0.679376	1.2884	0.0006442	-0.558498	-0.0009524	-0.120879
2020-12-12 03:30:00		-0.0003082	-0.679685	-3.3959	-0.00169795	-0.560196	0.00138975	-0.119489
2020-12-12 04:00:00		-1.78e-05	-0.679702	-5.979	-0.0029895	-0.563185	0.0029717	-0.116517
2020-12-12 04:30:00		-1.78e-05	-0.67972	-3.3068	-0.0016534	-0.564838	0.0016356	-0.114882
2020-12-12 05:00:00		-0.0002398	-0.67996	-0.4713	-0.00023565	-0.565074	-4.15e-06	-0.114886
2020-12-12 05:30:00	0.3169	0.0001585	-0.679801	0.8942	0.0004471	-0.564627	-0.0002886	-0.115175
2020-12-12 06:00:00		-0.0004232	-0.680225	2.0497	0.00102485	-0.563602	-0.00144805	-0.116623
2020-12-12 06:30:00	-5.051	-0.0025255	-0.68275	-0.634	-0.000317	-0.563919	-0.0022085	-0.118831
2020-12-12 07:00:00	-6.5297	-0.0032649	-0.686015	0.3682	0.0001841	-0.563735	-0.003449	-0.12228
2020-12-12 07:30:00	0.3195	0.0001597	-0.685855	0.1391	6.955e-05	-0.563666	9.015e-05	-0.12219
2020-12-12 08:00:00	4.6561	0.002328	-0.683527	0.0384	1.92e-05	-0.563646	0.0023088	-0.119881
2020-12-12 08:30:00	0.7359	0.0003679	-0.683159	2.8392	0.0014196	-0.562227	-0.0010517	-0.120933
2020-12-12 09:00:00	-3.7395	-0.0018697	-0.685029		0	-0.562227	-0.0018697	-0.122803
2020-12-12 09:30:00	-2.6459	-0.001323	-0.686352	-2.1535	-0.00107675	-0.563303	-0.00024625	-0.123049
2020-12-12 10:00:00	-3.5884	-0.0017942	-0.688146	-4.3069	-0.00215345	-0.565457	0.00035925	-0.12269
2020-12-12 10:30:00	15.2009	0.0076004	-0.680546	0.9935	0.00049675	-0.56496	0.00710365	-0.115586
2020-12-12 11:00:00	2.1783	0.0010891	-0.679457	-3.6437	-0.00182185	-0.566782	0.00291095	-0.112675
2020-12-12 11:30:00	0.4345	0.0002173	-0.67924	-5.0112	-0.0025056	-0.569288	0.0027229	-0.109952
2020-12-12 12:00:00	5.7555	0.0028777	-0.676362	-6.4638	-0.0032319	-0.57252	0.0061096	-0.103842
2020-12-12 12:30:00	-2.1747	-0.0010873	-0.677449	-8.6476	-0.0001051	-0.572625	-0.0009822	-0.104825
2020-12-12 13:00:00	3.4209	0.0017105	-0.675739		-0.0001051	-0.57273	0.0018156	-0.103009
2020-12-12 13:30:00	15.5275	0.0077637	-0.667975		-0.0001051	-0.572835	0.0078688	-0.0951402
2020-12-12 14:00:00	-5.9169	-0.0029585	-0.670933	-3.403	-0.0017015	-0.574536	-0.001257	-0.0963972
2020-12-12 14:30:00	2.3063	0.0011531	-0.66978	-4.9112	-0.0024556	-0.576992	0.0036087	-0.0927885
2020-12-12 15:00:00	2.1197	0.0010598	-0.668721	-4.7445	-0.00237225	-0.579364	0.00343205	-0.0893565
2020-12-12 15:30:00	5.5405	0.0027703	-0.66595	-4.2323	-0.00211615	-0.58148	0.00488645	-0.08447
2020-12-12 16:00:00	-0.2817	-0.0001408	-0.666091	-1.8074	-0.0009037	-0.582384	0.0007629	-0.0837071
2020-12-12 16:30:00	5.9177	0.0029589	-0.663132	0.6496	0.0003248	-0.582059	0.0026341	-0.081073
2020-12-12 17:00:00	-2.6098	-0.0013049	-0.664437	-0.1137	-5.685e-05	-0.582116	-0.00124805	-0.0823211
2020-12-12 17:30:00	2.4041	0.0012021	-0.663235	-1.8693	-0.00093465	-0.583051	0.00213675	-0.0801843
2020-12-12 18:00:00	1.6046	0.0008023	-0.662433	0.5238	0.0002619	-0.582789	0.0005404	-0.0796439
2020-12-12 18:30:00	-0.2822	-0.0001411	-0.662574	-5.0297	-0.00251485	-0.585304	0.00237375	-0.0772702
2020-12-12 19:00:00	-0.8366	-0.0004183	-0.662992		-0.0001051	-0.585409	-0.0003132	-0.0775834
2020-12-12 19:30:00	-3.0559	-0.001528	-0.66452	0.7655	0.00038275	-0.585026	-0.00191075	-0.0794941
2020-12-12 20:00:00		-6.02e-05	-0.66458	-1.9882	-0.0009941	-0.58602	0.0009339	-0.0785602
2020-12-12 20:30:00	-2.0421	-0.0010211	-0.665601	1.9917	0.00099585	-0.585024	-0.00201695	-0.0805772
2020-12-12 21:00:00		0.0002761	-0.665325		-0.0001051	-0.585129	0.0003812	-0.080196
2020-12-12 21:30:00	0.1216	6.08e-05	-0.665264	-1.9784	-0.0009892	-0.586119	0.00105	-0.079146
2020-12-12 22:00:00	-2.914	-0.001457	-0.666721	-0.6609	-0.00033045	-0.586449	-0.00112655	-0.0802725
2020-12-12 22:30:00		3.05e-05	-0.666691	-1.4768	-0.0007384	-0.587187	0.0007689	-0.0795036
2020-12-12 23:00:00		-0.0003698	-0.667061	2.5553	0.00127765	-0.58591	-0.00164745	-0.0811511
2020-12-12 23:30:00		-0.0003698	-0.667431	-4.178	-0.002089	-0.587999	0.0017192	-0.0794319
2020-12-13	-6.0436	-0.0030218	-0.670452	-0.4529	-0.00022645	-0.588225	-0.00279535	-0.0822272
2020-12-13 00:30:00	8.0408	0.0040204	-0.666432	-4.7484	-0.0023742	-0.590599	0.0063946	-0.0758326
2020-12-13 01:00:00	3.8801	0.0019401	-0.664492	1.0567	0.00052835	-0.590071	0.00141175	-0.0744209
2020-12-13 01:30:00	-4.8768	-0.0024384	-0.66693	0	0	-0.590071	-0.0024384	-0.0768593
2020-12-13 02:00:00		-0.000167	-0.667097	-3.8883	-0.00194415	-0.592015	0.00177715	-0.0750821
2020-12-13 02:00:00		-0.000167	-0.667264	-1.3224	-0.0006612	-0.592676	0.0004942	-0.0745879
2020-12-13 03:00:00	-2.175	-0.0010875	-0.668352	2.4836	0.0012418	-0.591435	-0.0023293	-0.0769172
2020-12-13 03:30:00	-4.1697	-0.0020849	-0.670437	2.0657	0.00103285	-0.590402	-0.00311775	-0.080035
2020-12-13 04:00:00	5.1084	0.0025542	-0.667882	-5.6731	-0.00283655	-0.593238	0.00539075	-0.0746442
2020-12-13 04:30:00		-1.78e-05	-0.6679	-2.1479	-0.00107395	-0.594312	0.00105615	-0.0735881
2020-12-13 05:00:00		-0.0002398	-0.66814	-3.3376	-0.0016688	-0.595981	0.001429	-0.0721591
2020-12-13 05:30:00		-0.0002398	-0.66838	-3.8396	-0.0019198	-0.597901	0.00168	-0.0704791
2020-12-13 06:00:00	-2.6854	-0.0013427	-0.669723	-2.7171	-0.00135855	-0.599259	1.585e-05	-0.0704632
2020-12-13 06:30:00	0.2065	0.0001033	-0.669619	-3.7878	-0.0018939	-0.601153	0.0019972	-0.068466
2020-12-13 07:00:00	-1.9078	-0.0009539	-0.670573	-0.7082	-0.0003541	-0.601507	-0.0005998	-0.0690658
2020-12-13 07:30:00	2.5823	0.0012911	-0.669282	-1.7332	-0.0008666	-0.602374	0.0021577	-0.0669081
2020-12-13 08:00:00		0.0006736	-0.668608	-2.2321	-0.00111605	-0.60349	0.00178965	-0.0651185
2020-12-13 08:30:00		0.0006736	-0.667935	1.1809	0.00059045	-0.6029	8.315e-05	-0.0650353
2020-12-13 09:00:00	4.0566	0.0020283	-0.665907	-5.2352	-0.0026176	-0.605517	0.0046459	-0.0603894
2020-12-13 09:30:00	4.0027	0.0020013	-0.663905	-4.8191	-0.00240955	-0.607927	0.00441085	-0.0559786
2020-12-13 10:00:00	-1.761	-0.0008805	-0.664786	-5.1787	-0.00258935	-0.610516	0.00170885	-0.0542697
2020-12-13 10:30:00	2.0275	0.0010137	-0.663772	-0.235	-0.0001175	-0.610634	0.0011312	-0.0531385
2020-12-13 11:00:00	-0.6691	-0.0003345	-0.664107	-5.3682	-0.0026841	-0.613318	0.0023496	-0.0507889
2020-12-13 11:30:00		0.001735	-0.662372	-1.9987	-0.00099935	-0.614317	0.00273435	-0.0480546
2020-12-13 12:00:00	0.8759	0.0004379	-0.661934	-4.1549	-0.00207745	-0.616395	0.00251535	-0.0455392
2020-12-13 12:30:00	0.3701	0.000185	-0.661749	-3.7062	-0.0018531	-0.618248	0.0020381	-0.0435011
2020-12-13 13:00:00	0.8165	0.0004082	-0.66134	-0.3844	-0.0001922	-0.61844	0.0006004	-0.0429007
2020-12-13 13:30:00	1.6661	0.000833	-0.660507	-0.5173	-0.00025865	-0.618698	0.00109165	-0.0418091
2020-12-13 14:00:00	0.8852	0.0004426	-0.660065	-5.9111	-0.00295555	-0.621654	0.00339815	-0.0384109
2020-12-13 14:30:00	8.6805	0.0043403	-0.655725	-2.2947	-0.00114735	-0.622801	0.00548765	-0.0329233
2020-12-13 15:00:00	3.6356	0.0018178	-0.653907	0.0301	1.505e-05	-0.622786	0.00180275	-0.0311205
2020-12-13 15:30:00	-0.4973	-0.0002487	-0.654155	-7.5913	-0.00379565	-0.626582	0.00354695	-0.0275736
2020-12-13 16:00:00	-0.1964	-9.82e-05	-0.654254	-2.4835	-0.00124175	-0.627824	0.00114355	-0.02643
2020-12-13 16:30:00	-0.0631	-3.16e-05	-0.654285	0.3269	0.00016345	-0.62766	-0.00019505	-0.0266251
2020-12-13 17:00:00	0.1531	7.66e-05	-0.654209	-1.8952	-0.0009476	-0.628608	0.0010242	-0.0256009
2020-12-13 17:30:00	1.046	0.000523	-0.653686	-0.016	-8e-06	-0.628616	0.000531	-0.0250699
2020-12-13 18:00:00	-0.8146	-0.0004073	-0.654093	-0.3659	-0.00018295	-0.628799	-0.00022435	-0.0252942
2020-12-13 18:30:00	0.3107	0.0001554	-0.653938	0.1954	9.77e-05	-0.628701	5.77e-05	-0.0252365
2020-12-13 19:00:00	-1.5702	-0.0007851	-0.654723	-2.0124	-0.0010062	-0.629707	0.0002211	-0.0250154
2020-12-13 19:30:00	-4.9493	-0.0024746	-0.657197	-0.6849	-0.00034245	-0.63005	-0.00213215	-0.0271476
2020-12-13 20:00:00	-1.8268	-0.0009134	-0.658111		0	-0.63005	-0.0009134	-0.028061
2020-12-13 20:30:00	-2.9408	-0.0014704	-0.659581	0.1125	5.625e-05	-0.629994	-0.00152665	-0.0295876
2020-12-13 21:00:00	0.3495	0.0001748	-0.659406	-0.8451	-0.00042255	-0.630416	0.00059735	-0.0289903
2020-12-13 21:30:00	-5.4678	-0.0027339	-0.66214	0.2152	0.0001076	-0.630308	-0.0028415	-0.0318318
2020-12-13 22:00:00	1.22	0.00061	-0.66153	-1.3874	-0.0006937	-0.631002	0.0013037	-0.0305281
2020-12-13 22:30:00	-2.8406	-0.0014203	-0.66295	-4.9267	-0.00246335	-0.633466	0.00104305	-0.029485
2020-12-13 23:00:00	-3.9612	-0.0019806	-0.664931	-1.3342	-0.0006671	-0.634133	-0.0013135	-0.0307985
2020-12-13 23:30:00		-0.0003698	-0.665301	-1.8386	-0.0009193	-0.635052	0.0005495	-0.030249
2020-12-14		0.0001093	-0.665192	-0.6042	-0.0003021	-0.635354	0.0004114	-0.0298376
2020-12-14 00:30:00	-7.9039	-0.0039519	-0.669143	0.9856	0.0004928	-0.634861	-0.0044447	-0.0342823
2020-12-14 01:00:00		-0.0001809	-0.669324	-0.1531	-7.655e-05	-0.634938	-0.00010435	-0.0343867
2020-12-14 01:30:00	-2.2609	-0.0011305	-0.670455	-0.6201	-0.00031005	-0.635248	-0.00082045	-0.0352071
2020-12-14 02:00:00	-4.8446	-0.0024223	-0.672877	1.4422	0.0007211	-0.634527	-0.0031434	-0.0383505
2020-12-14 02:30:00	-3.9316	-0.0019658	-0.674843	-1.0982	-0.0005491	-0.635076	-0.0014167	-0.0397672
2020-12-14 03:00:00	-1.3003	-0.0006502	-0.675493	-0.72	-0.00036	-0.635436	-0.0002902	-0.0400574
2020-12-14 03:30:00	-0.2544	-0.0001272	-0.67562	0.3171	0.00015855	-0.635277	-0.00028575	-0.0403432
2020-12-14 04:00:00	-4.1747	-0.0020874	-0.677708	-1.5742	-0.0007871	-0.636064	-0.0013003	-0.0416435
2020-12-14 04:30:00	-1.6949	-0.0008474	-0.678555	0.72	0.00036	-0.635704	-0.0012074	-0.0428509
2020-12-14 05:00:00	-4.7679	-0.0023839	-0.680939	1.3476	0.0006738	-0.635031	-0.0030577	-0.0459086
2020-12-14 05:30:00	-1.5259	-0.0007629	-0.681702	-1.118	-0.000559	-0.63559	-0.0002039	-0.0461125
2020-12-14 06:00:00	-1.4827	-0.0007413	-0.682443	-1.7216	-0.0008608	-0.63645	0.0001195	-0.045993
2020-12-14 06:30:00	-2.3078	-0.0011539	-0.683597	3.9117	0.00195585	-0.634495	-0.00310975	-0.0491027
2020-12-14 07:00:00	-1.4038	-0.0007019	-0.684299	2.1419	0.00107095	-0.633424	-0.00177285	-0.0508756
2020-12-14 07:30:00	-0.0723	-3.62e-05	-0.684335	-2.4467	-0.00122335	-0.634647	0.00118715	-0.0496884
2020-12-14 08:00:00		0.0006736	-0.683662	1.9845	0.00099225	-0.633655	-0.00031865	-0.0500071
2020-12-14 08:30:00	-3.3658	-0.0016829	-0.685345	-2.8438	-0.0014219	-0.635077	-0.000261	-0.0502681
2020-12-14 09:00:00	2.6181	0.0013091	-0.684035	3.2149	0.00160745	-0.633469	-0.00029835	-0.0505664
2020-12-14 09:30:00	-1.8542	-0.0009271	-0.684963	0.9037	0.00045185	-0.633017	-0.00137895	-0.0519454
2020-12-14 10:00:00	10.2357	0.0051178	-0.679845	4.6168	0.0023084	-0.630709	0.0028094	-0.049136
2020-12-14 10:30:00	2.9871	0.0014935	-0.678351	1.7933	0.00089665	-0.629812	0.00059685	-0.0485391
2020-12-14 11:00:00	-10.9919	-0.005496	-0.683847	-3.5389	-0.00176945	-0.631582	-0.00372655	-0.0522657
2020-12-14 11:30:00	-1.6199	-0.0008099	-0.684657	0.9358	0.0004679	-0.631114	-0.0012778	-0.0535435
2020-12-14 12:00:00	-2.0385	-0.0010193	-0.685676	-1.1242	-0.0005621	-0.631676	-0.0004572	-0.0540007
2020-12-14 12:30:00	-0.4331	-0.0002165	-0.685893	5.5225	0.00276125	-0.628915	-0.00297775	-0.0569784
2020-12-14 13:00:00	-1.154	-0.000577	-0.68647	-0.0324	-1.62e-05	-0.628931	-0.0005608	-0.0575392
2020-12-14 13:30:00	-10.7412	-0.0053706	-0.691841	3.1609	0.00158045	-0.62735	-0.00695105	-0.0644903
2020-12-14 14:00:00		0.0011531	-0.690687	-0.8603	-0.00043015	-0.627781	0.00158325	-0.062907
2020-12-14 14:30:00	6.8716	0.0034358	-0.687252	-5.4945	-0.00274725	-0.630528	0.00618305	-0.056724
2020-12-14 15:00:00	-4.5412	-0.0022706	-0.689522	4.7186	0.0023593	-0.628168	-0.0046299	-0.0613539
2020-12-14 15:30:00	-1.7312	-0.0008656	-0.690388	1.3276	0.0006638	-0.627505	-0.0015294	-0.0628833
2020-12-14 16:00:00	-0.8431	-0.0004216	-0.690809	0.1585	7.925e-05	-0.627425	-0.00050085	-0.0633841
2020-12-14 16:30:00	6.1771	0.0030886	-0.687721		-0.0001051	-0.627531	0.0031937	-0.0601904
2020-12-14 17:00:00	2.4624	0.0012312	-0.68649	2.3422	0.0011711	-0.626359	6.01e-05	-0.0601303
2020-12-14 17:30:00	-2.6013	-0.0013006	-0.68779	1.956	0.000978	-0.625381	-0.0022786	-0.0624089
2020-12-14 18:00:00		0.0001671	-0.687623	-2.4695	-0.00123475	-0.626616	0.00140185	-0.0610071
2020-12-14 18:30:00		0.0001671	-0.687456	0.785	0.0003925	-0.626224	-0.0002254	-0.0612325
2020-12-14 19:00:00		-8.26e-05	-0.687539	1.0383	0.00051915	-0.625705	-0.00060175	-0.0618342
2020-12-14 19:30:00	5.345	0.0026725	-0.684866	0.1805	9.025e-05	-0.625614	0.00258225	-0.059252
2020-12-14 20:00:00	-2.5013	-0.0012507	-0.686117	0.4246	0.0002123	-0.625402	-0.001463	-0.060715
2020-12-14 20:30:00	-0.062	-3.1e-05	-0.686148	1.8311	0.00091555	-0.624486	-0.00094655	-0.0616615
2020-12-14 21:00:00	-0.5078	-0.0002539	-0.686402	3.1379	0.00156895	-0.622917	-0.00182285	-0.0634844
2020-12-14 21:30:00		0.0002761	-0.686126	4.1492	0.0020746	-0.620843	-0.0017985	-0.0652829
2020-12-14 22:00:00		3.05e-05	-0.686095	0.1592	7.96e-05	-0.620763	-4.91e-05	-0.065332
2020-12-14 22:30:00		3.05e-05	-0.686065	4.8201	0.00241005	-0.618353	-0.00237955	-0.0677115
2020-12-14 23:00:00	-0.4161	-0.000208	-0.686273	1.4024	0.0007012	-0.617652	-0.0009092	-0.0686207
2020-12-14 23:30:00		-0.0003698	-0.686642	5.409	0.0027045	-0.614948	-0.0030743	-0.071695
2020-12-15		0.0001093	-0.686533	2.7141	0.00135705	-0.61359	-0.00124775	-0.0729428
2020-12-15 00:30:00	0.0026	1.3e-06	-0.686532	1.912	0.000956	-0.612634	-0.0009547	-0.0738975
2020-12-15 01:00:00	-0.1411	-7.05e-05	-0.686602	4.2235	-0.0001051	-0.61274	3.46e-05	-0.0738629
2020-12-15 01:30:00	0.1145	5.72e-05	-0.686545	1.1771	0.00058855	-0.612151	-0.00053135	-0.0743942
2020-12-15 02:00:00	0	0	-0.686545	0.1985	9.925e-05	-0.612052	-9.925e-05	-0.0744935
2020-12-15 02:30:00	-0.3569	-0.0001785	-0.686724	2.1192	0.0010596	-0.610992	-0.0012381	-0.0757316
2020-12-15 03:00:00	-0.2119	-0.0001059	-0.68683	-0.5409	-0.00027045	-0.611263	0.00016455	-0.075567
2020-12-15 03:30:00	-1.3145	-0.0006572	-0.687487	0.1542	7.71e-05	-0.611186	-0.0007343	-0.0763013
2020-12-15 04:00:00	-5.3672	-0.0026836	-0.69017	-1.2042	-0.0006021	-0.611788	-0.0020815	-0.0783828
2020-12-15 04:30:00	3.1721	0.0015861	-0.688584	0	0	-0.611788	0.0015861	-0.0767967
2020-12-15 05:00:00	1.8551	0.0009276	-0.687657	-0.6811	-0.00034055	-0.612128	0.00126815	-0.0755286
2020-12-15 05:30:00	-12.4031	-0.0062015	-0.693858	-3.2355	-0.00161775	-0.613746	-0.00458375	-0.0801123
2020-12-15 06:00:00		-0.0004232	-0.694281		-0.0001051	-0.613851	-0.0003181	-0.0804304
2020-12-15 06:30:00	-3.8183	-0.0019092	-0.696191	2.0453	0.00102265	-0.612828	-0.00293185	-0.0833623
2020-12-15 07:00:00	2.5059	0.0012529	-0.694938		-0.0001051	-0.612933	0.001358	-0.0820043
2020-12-15 07:30:00	-1.1809	-0.0005905	-0.695528	-3.9004	-0.0019502	-0.614884	0.0013597	-0.0806446
2020-12-15 08:00:00	-2.7268	-0.0013634	-0.696892	-1.391	-0.0006955	-0.615579	-0.0006679	-0.0813125
2020-12-15 08:30:00	-3.5183	-0.0017592	-0.698651	5.2251	0.00261255	-0.612967	-0.00437175	-0.0856842
2020-12-15 09:00:00	15.8782	0.0079391	-0.690712	2.1639	0.00108195	-0.611885	0.00685715	-0.0788271
2020-12-15 09:30:00	-6.6917	-0.0033458	-0.694057	0.3725	0.00018625	-0.611698	-0.00353205	-0.0823591
2020-12-15 10:00:00		0.0020573	-0.692		-0.0001051	-0.611803	0.0021624	-0.0801967
2020-12-15 10:30:00		0.0020573	-0.689943		-0.0001051	-0.611909	0.0021624	-0.0780343
2020-12-15 11:00:00	-3.3907	-0.0016954	-0.691638	-3.0662	-0.0015331	-0.613442	-0.0001623	-0.0781966
2020-12-15 11:30:00	-20.1233	-0.0100617	-0.7017	7.194	0.003597	-0.609845	-0.0136587	-0.0918553
2020-12-15 12:00:00	2.9988	0.0014994	-0.700201	5.8854	0.0029427	-0.606902	-0.0014433	-0.0932986
2020-12-15 12:30:00	-15.5162	-0.0077581	-0.707959	1.8459	0.00092295	-0.605979	-0.00868105	-0.10198
[truncated: 24,838 more rows]
